# Supplementary material for: N-[(E)-4-Chloro­benzyl­idene]-N′-phenyl­benzene-1,4-diamine
Source: Acta Crystallogr Sect E Struct Rep Online. 2010 Jul 17;66(Pt 8):o2039. doi: 10.1107/S160053681002742X (PMC3007474; doi:10.1107/S160053681002742X)
Supplement: Supplementary file 1 [file e-66-o2039-sup1.cif]

##############################################################################
###                                                                        ###
###        Electronic paper (Acta Crystallographica Section E)             ###
###                                                                        ###
##############################################################################
#                                                                            #
# This CIF contains the data in a paper accepted for publication in Acta     #
# Crystallographica Section E. It conforms to the requirements of Notes      #
# for Authors for Section E, and has been peer reviewed under the auspices   #
# of the IUCr Commission on Journals.                                        #
#                                                                            #
# Full details of the Crystallographic Information File format               #
# are given in the paper "The Crystallographic Information File (CIF):       #
# a New Standard Archive File for Crystallography" by S. R. Hall, F. H.      #
# Allen and I. D. Brown [Acta Cryst. (1991), A47, 655-685].                  #
#                                                                            #
# The current version of the core CIF dictionary is obtainable from          #
# ftp://ftp.iucr.org/pub/cif_core.dic. The current version number is 2.4.    #
#                                                                            #
# Software is freely available for graphical display of the structure(s) in  #
# this CIF.  For information consult the CIF home page http://www.iucr.org/  #
# cif/home.html                                                              #
#                                                                            #
# This file may be used for bona fide research purposes within the           #
# scientific community so long as proper attribution is given to the journal # 
# article from which it was obtained.                                        #
#                                                                            #
##############################################################################
                                             
data_global
_audit_creation_method     'form.cif (version 2.0)'
_journal_data_validation_number     ?
_journal_date_recd_electronic     2010-07-08
_journal_date_accepted     2010-07-11
_journal_name_full     'Acta Crystallographica, Section E'
_journal_year     2010
_journal_volume     66
_journal_issue      8
_journal_page_first     o2039
_journal_page_last     o2039
_journal_paper_category     QO
_journal_coeditor_code     ZQ2049
_publ_contact_author_name     'Kassim, K. '
_publ_contact_author_address
;
      School of Chemical Sciences and Food Technology
      Universiti  Kebangsaan Malaysia
      UKM 43500 Bangi Selangor. Malaysia
;
_publ_contact_author_email     'karimah@salam.uitm.edu.my'
_publ_contact_author_fax     '6 03 89212410 '
_publ_contact_author_phone     '6 03 89213880'
_publ_section_title
;
<i>N</i>-[(<i>E</i>)-4-Chlorobenzylidene]-<i>N</i>'-phenylbenzene-1,4-diamine
;
loop_
    _publ_author_name
    _publ_author_footnote
    _publ_author_address
    'Nor Hashim, Nor Zakiah ' ?
;     Department of Chemistry,
      Faculty of Applied Sciences,
      Universiti Teknologi MARA,
      40450 Shah Alam, Selangor
      Malaysia
;
    ' Karimah Kassim' ?
;     Department of Chemistry,
      Faculty of Applied Sciences,
      Universiti Teknologi MARA,
      40450 Shah Alam, Selangor
      Malaysia
;
    'Yamin, Bohari M. ' ?
;     School of Chemical Sciences and Food Technology
      Universiti Kebangsaan Malaysia
      UKM 43600 Bangi Selangor, Malaysia
;
data_I
_audit_creation_method     SHELXL-97
_chemical_name_systematic
;
<i>N</i>-[(<i>E</i>)-4-Chlorobenzylidene]-<i>N</i>'-phenylbenzene-1,4-diamine
;
_chemical_name_common     ?
_chemical_formula_moiety     'C19 H15 Cl N2'
_chemical_formula_sum     'C19 H15 Cl N2'
_chemical_formula_iupac     'C19 H15 Cl N2'
_chemical_formula_weight     306.78
_chemical_melting_point     ?
_symmetry_cell_setting     monoclinic
_symmetry_space_group_name_H-M     'P 21/c'
_symmetry_space_group_name_Hall     '-P 2ybc'
loop_
    _symmetry_equiv_pos_as_xyz
    'x, y, z'
    '-x, y+1/2, -z+1/2'
    '-x, -y, -z'
    'x, -y-1/2, z-1/2'
_cell_length_a     10.3353(15)
_cell_length_b     17.045(3)
_cell_length_c     8.7893(13)
_cell_angle_alpha     90.00
_cell_angle_beta     97.384(3)
_cell_angle_gamma     90.00
_cell_volume     1535.5(4)
_cell_formula_units_Z     4
_cell_measurement_reflns_used     1956
_cell_measurement_theta_min     1.9
_cell_measurement_theta_max     25.5
_cell_measurement_temperature     298(2)
_exptl_crystal_description     block
_exptl_crystal_colour     colourless
_exptl_crystal_size_max     0.50
_exptl_crystal_size_mid     0.39
_exptl_crystal_size_min     0.12
_exptl_crystal_density_diffrn     1.327
_exptl_crystal_density_meas     ?
_exptl_crystal_density_method     'not measured'
_exptl_crystal_F_000     640
_exptl_absorpt_coefficient_mu     0.246
_exptl_absorpt_correction_type     multi-scan
_exptl_absorpt_process_details     '(SADABS; Bruker, 2000)'
_exptl_absorpt_correction_T_min     0.886
_exptl_absorpt_correction_T_max     0.971
_exptl_special_details
;
;
_diffrn_ambient_temperature     298(2)
_diffrn_radiation_type     MoK\a
_diffrn_radiation_wavelength     0.71073
_diffrn_radiation_source     'fine-focus sealed tube'
_diffrn_radiation_monochromator     graphite
_diffrn_measurement_device_type
;
Bruker SMART APEX CCD area-detector diffractometer
;
_diffrn_measurement_method     '\w scan'
_diffrn_detector_area_resol_mean     83.66
_diffrn_reflns_number     8939
_diffrn_reflns_av_R_equivalents     0.0381
_diffrn_reflns_av_sigmaI/netI     0.0360
_diffrn_reflns_theta_min     1.9
_diffrn_reflns_theta_max     25.5
_diffrn_reflns_theta_full     25.5
_diffrn_measured_fraction_theta_max     1.00
_diffrn_measured_fraction_theta_full     1.00
_diffrn_reflns_limit_h_min     -11
_diffrn_reflns_limit_h_max     12
_diffrn_reflns_limit_k_min     -14
_diffrn_reflns_limit_k_max     20
_diffrn_reflns_limit_l_min     -10
_diffrn_reflns_limit_l_max     9
_diffrn_standards_number     0
_diffrn_standards_interval_count     0
_diffrn_standards_interval_time     0
_refine_special_details
;
Refinement of <i>F</i>^2^ against ALL reflections. The weighted <i>R</i>-factor
<i>wR</i> and goodness of fit <i>S</i> are based on <i>F</i>^2^, conventional
<i>R</i>-factors <i>R</i> are based on <i>F</i>, with <i>F</i> set to zero for
negative <i>F</i>^2^. The threshold expression of <i>F</i>^2^ >
\s(<i>F</i>^2^) is used only for calculating <i>R</i>-factors(gt) <i>etc</i>.
and is not relevant to the choice of reflections for refinement.
<i>R</i>-factors based on <i>F</i>^2^ are statistically about twice as large
as those based on <i>F</i>, and <i>R</i>- factors based on ALL data will be
even larger.
;
_reflns_number_total     2860
_reflns_number_gt     2076
_reflns_threshold_expression     I>2/s(I)
_refine_ls_structure_factor_coef     Fsqd
_refine_ls_matrix_type     full
_refine_ls_R_factor_all     0.0787
_refine_ls_R_factor_gt     0.0536
_refine_ls_wR_factor_gt     0.1154
_refine_ls_wR_factor_ref     0.1267
_refine_ls_goodness_of_fit_ref     1.05
_refine_ls_restrained_S_all     1.05
_refine_ls_number_reflns     2860
_refine_ls_number_parameters     199
_refine_ls_number_restraints     0
_refine_ls_hydrogen_treatment     constr
_refine_ls_weighting_scheme     calc
_refine_ls_weighting_details
              'w=1/[\s^2^(Fo^2^)+(0.0491P)^2^+0.3880P] where P=(Fo^2^+2Fc^2^)/3'
_atom_sites_solution_hydrogens     geom
_atom_sites_solution_primary     direct
_atom_sites_solution_secondary     difmap
_refine_ls_shift/su_max     0.001
_refine_ls_shift/su_mean     0.000
_refine_diff_density_max     0.22
_refine_diff_density_min     -0.27
_refine_ls_extinction_method     none
_refine_ls_extinction_coef     ?
loop_
    _atom_type_symbol
    _atom_type_description
    _atom_type_scat_dispersion_real
    _atom_type_scat_dispersion_imag
    _atom_type_scat_source
    'C' 'C' 0.0033 0.0016
                         'International Tables Vol C Tables 4.2.6.8 and 6.1.1.4'
    'H' 'H' 0.0000 0.0000
                         'International Tables Vol C Tables 4.2.6.8 and 6.1.1.4'
    'N' 'N' 0.0061 0.0033
                         'International Tables Vol C Tables 4.2.6.8 and 6.1.1.4'
    'Cl' 'Cl' 0.1484 0.1585
                         'International Tables Vol C Tables 4.2.6.8 and 6.1.1.4'
_computing_data_collection     'SMART (Bruker, 2000)'
_computing_cell_refinement     'SAINT (Bruker, 2000)'
_computing_data_reduction     'SAINT (Bruker, 2000)'
_computing_structure_solution     'SHELXS97 (Sheldrick, 2008)'
_computing_structure_refinement     'SHELXL97 (Sheldrick, 2008)'
_computing_molecular_graphics     'SHELXTL (Sheldrick, 2008)'
_computing_publication_material
;
SHELXTL (Sheldrick, 2008), PARST (Nardelli, 1995) and PLATON
(Spek, 2009)
;
loop_
    _atom_site_type_symbol
    _atom_site_label
    _atom_site_fract_x
    _atom_site_fract_y
    _atom_site_fract_z
    _atom_site_U_iso_or_equiv
    _atom_site_adp_type
    _atom_site_calc_flag
    _atom_site_refinement_flags
    _atom_site_occupancy
    _atom_site_disorder_assembly
    _atom_site_disorder_group
    Cl Cl1 0.49291(8) 0.14092(4) 1.51538(8) 0.0878(3) Uani d . 1 . .
    N N1 0.19891(17) 0.12993(11) 0.7853(2) 0.0563(5) Uani d . 1 . .
    N N2 -0.00657(18) 0.08239(12) 0.1689(2) 0.0649(6) Uani d . 1 . .
    H H2A 0.0363 0.0492 0.1212 0.078 Uiso calc R 1 . .
    C C1 0.3831(2) 0.03701(13) 1.1159(3) 0.0595(6) Uani d . 1 . .
    H H1B 0.3918 -0.0123 1.0730 0.071 Uiso calc R 1 . .
    C C2 0.4384(2) 0.05077(14) 1.2645(3) 0.0614(6) Uani d . 1 . .
    H H2B 0.4851 0.0116 1.3210 0.074 Uiso calc R 1 . .
    C C3 0.4233(2) 0.12328(14) 1.3281(3) 0.0568(6) Uani d . 1 . .
    C C4 0.3532(2) 0.18165(13) 1.2465(3) 0.0583(6) Uani d . 1 . .
    H H4A 0.3421 0.2301 1.2915 0.070 Uiso calc R 1 . .
    C C5 0.2997(2) 0.16732(13) 1.0975(3) 0.0540(6) Uani d . 1 . .
    H H5A 0.2526 0.2067 1.0418 0.065 Uiso calc R 1 . .
    C C6 0.3150(2) 0.09492(13) 1.0290(2) 0.0502(5) Uani d . 1 . .
    C C7 0.2607(2) 0.07919(13) 0.8699(3) 0.0556(6) Uani d . 1 . .
    H H7A 0.2723 0.0296 0.8296 0.067 Uiso calc R 1 . .
    C C8 0.1486(2) 0.11346(13) 0.6310(2) 0.0506(5) Uani d . 1 . .
    C C9 0.0617(2) 0.16743(13) 0.5585(3) 0.0565(6) Uani d . 1 . .
    H H9A 0.0388 0.2110 0.6130 0.068 Uiso calc R 1 . .
    C C10 0.0079(2) 0.15853(13) 0.4074(3) 0.0574(6) Uani d . 1 . .
    H H10A -0.0497 0.1960 0.3615 0.069 Uiso calc R 1 . .
    C C11 0.0396(2) 0.09396(13) 0.3239(3) 0.0514(5) Uani d . 1 . .
    C C12 0.1269(2) 0.03969(14) 0.3963(3) 0.0575(6) Uani d . 1 . .
    H H12A 0.1493 -0.0040 0.3418 0.069 Uiso calc R 1 . .
    C C13 0.1808(2) 0.04887(13) 0.5455(3) 0.0561(6) Uani d . 1 . .
    H H13A 0.2395 0.0117 0.5907 0.067 Uiso calc R 1 . .
    C C14 -0.1137(2) 0.11789(12) 0.0811(3) 0.0500(5) Uani d . 1 . .
    C C15 -0.2251(2) 0.13990(12) 0.1426(3) 0.0532(6) Uani d . 1 . .
    H H15A -0.2297 0.1331 0.2468 0.064 Uiso calc R 1 . .
    C C16 -0.3291(2) 0.17186(13) 0.0496(3) 0.0581(6) Uani d . 1 . .
    H H16A -0.4032 0.1871 0.0920 0.070 Uiso calc R 1 . .
    C C17 -0.3251(2) 0.18156(14) -0.1047(3) 0.0649(6) Uani d . 1 . .
    H H17A -0.3957 0.2034 -0.1667 0.078 Uiso calc R 1 . .
    C C18 -0.2160(3) 0.15871(14) -0.1662(3) 0.0650(6) Uani d . 1 . .
    H H18A -0.2133 0.1642 -0.2710 0.078 Uiso calc R 1 . .
    C C19 -0.1107(2) 0.12777(14) -0.0752(3) 0.0592(6) Uani d . 1 . .
    H H19A -0.0368 0.1133 -0.1185 0.071 Uiso calc R 1 . .
loop_
    _atom_site_aniso_label
    _atom_site_aniso_U_11
    _atom_site_aniso_U_22
    _atom_site_aniso_U_33
    _atom_site_aniso_U_12
    _atom_site_aniso_U_13
    _atom_site_aniso_U_23
    Cl1 0.1158(6) 0.0755(5) 0.0653(4) -0.0226(4) -0.0141(4) 0.0041(3)
    N1 0.0524(11) 0.0529(11) 0.0630(12) 0.0028(9) 0.0051(9) -0.0015(10)
    N2 0.0588(12) 0.0757(14) 0.0600(12) 0.0135(10) 0.0066(10) -0.0130(10)
    C1 0.0701(15) 0.0421(12) 0.0673(16) 0.0003(11) 0.0133(12) 0.0000(11)
    C2 0.0662(15) 0.0529(14) 0.0643(15) 0.0013(12) 0.0057(12) 0.0133(12)
    C3 0.0604(14) 0.0540(14) 0.0555(14) -0.0116(11) 0.0057(11) 0.0039(11)
    C4 0.0668(15) 0.0431(13) 0.0659(15) -0.0022(11) 0.0121(12) -0.0037(11)
    C5 0.0508(13) 0.0477(13) 0.0633(14) 0.0054(10) 0.0072(11) 0.0043(11)
    C6 0.0457(12) 0.0469(13) 0.0594(14) -0.0024(10) 0.0116(10) 0.0018(11)
    C7 0.0589(14) 0.0455(13) 0.0628(15) -0.0044(11) 0.0092(11) -0.0050(11)
    C8 0.0451(12) 0.0494(13) 0.0573(14) -0.0045(10) 0.0066(10) -0.0005(10)
    C9 0.0581(14) 0.0464(13) 0.0653(15) 0.0028(11) 0.0083(11) -0.0064(11)
    C10 0.0578(14) 0.0478(13) 0.0645(15) 0.0046(11) 0.0005(11) 0.0023(11)
    C11 0.0426(12) 0.0540(14) 0.0583(14) -0.0037(10) 0.0091(10) -0.0028(11)
    C12 0.0481(13) 0.0568(14) 0.0677(15) 0.0041(11) 0.0082(11) -0.0126(12)
    C13 0.0460(12) 0.0538(14) 0.0681(15) 0.0056(11) 0.0056(11) -0.0019(12)
    C14 0.0481(12) 0.0453(12) 0.0562(13) -0.0049(10) 0.0052(10) -0.0059(10)
    C15 0.0550(13) 0.0522(13) 0.0535(13) -0.0032(11) 0.0119(10) -0.0031(10)
    C16 0.0528(13) 0.0527(14) 0.0691(16) 0.0027(11) 0.0087(11) -0.0079(12)
    C17 0.0684(16) 0.0557(14) 0.0676(16) 0.0073(12) -0.0033(13) -0.0016(12)
    C18 0.0788(17) 0.0640(16) 0.0519(14) -0.0021(13) 0.0072(12) -0.0003(12)
    C19 0.0574(14) 0.0626(15) 0.0603(15) -0.0054(12) 0.0175(11) -0.0071(12)
_geom_special_details
;
All e.s.d.'s (except the e.s.d. in the dihedral angle between two l.s. planes)
are estimated using the full covariance matrix. The cell e.s.d.'s are taken
into account individually in the estimation of e.s.d.'s in distances, angles
and torsion angles; correlations between e.s.d.'s in cell parameters are only
used when they are defined by crystal symmetry. An approximate (isotropic)
treatment of cell e.s.d.'s is used for estimating e.s.d.'s involving l.s.
planes.
;
loop_
    _geom_bond_atom_site_label_1
    _geom_bond_atom_site_label_2
    _geom_bond_site_symmetry_2
    _geom_bond_distance
    _geom_bond_publ_flag
    Cl1 C3 . 1.736(2) ?
    N1 C7 . 1.260(3) ?
    N1 C8 . 1.417(3) ?
    N2 C11 . 1.399(3) ?
    N2 C14 . 1.402(3) ?
    N2 H2A . 0.8600 ?
    C1 C2 . 1.377(3) ?
    C1 C6 . 1.384(3) ?
    C1 H1B . 0.9300 ?
    C2 C3 . 1.373(3) ?
    C2 H2B . 0.9300 ?
    C3 C4 . 1.377(3) ?
    C4 C5 . 1.376(3) ?
    C4 H4A . 0.9300 ?
    C5 C6 . 1.391(3) ?
    C5 H5A . 0.9300 ?
    C6 C7 . 1.463(3) ?
    C7 H7A . 0.9300 ?
    C8 C9 . 1.382(3) ?
    C8 C13 . 1.397(3) ?
    C9 C10 . 1.381(3) ?
    C9 H9A . 0.9300 ?
    C10 C11 . 1.385(3) ?
    C10 H10A . 0.9300 ?
    C11 C12 . 1.388(3) ?
    C12 C13 . 1.367(3) ?
    C12 H12A . 0.9300 ?
    C13 H13A . 0.9300 ?
    C14 C15 . 1.385(3) ?
    C14 C19 . 1.389(3) ?
    C15 C16 . 1.376(3) ?
    C15 H15A . 0.9300 ?
    C16 C17 . 1.373(3) ?
    C16 H16A . 0.9300 ?
    C17 C18 . 1.368(3) ?
    C17 H17A . 0.9300 ?
    C18 C19 . 1.370(3) ?
    C18 H18A . 0.9300 ?
    C19 H19A . 0.9300 ?
loop_
    _geom_angle_atom_site_label_1
    _geom_angle_atom_site_label_2
    _geom_angle_atom_site_label_3
    _geom_angle_site_symmetry_1
    _geom_angle_site_symmetry_3
    _geom_angle
    _geom_angle_publ_flag
    C7 N1 C8 . . 121.7(2) ?
    C11 N2 C14 . . 128.39(19) ?
    C11 N2 H2A . . 115.8 ?
    C14 N2 H2A . . 115.8 ?
    C2 C1 C6 . . 121.4(2) ?
    C2 C1 H1B . . 119.3 ?
    C6 C1 H1B . . 119.3 ?
    C3 C2 C1 . . 119.0(2) ?
    C3 C2 H2B . . 120.5 ?
    C1 C2 H2B . . 120.5 ?
    C2 C3 C4 . . 121.2(2) ?
    C2 C3 Cl1 . . 119.14(19) ?
    C4 C3 Cl1 . . 119.66(19) ?
    C5 C4 C3 . . 119.2(2) ?
    C5 C4 H4A . . 120.4 ?
    C3 C4 H4A . . 120.4 ?
    C4 C5 C6 . . 121.0(2) ?
    C4 C5 H5A . . 119.5 ?
    C6 C5 H5A . . 119.5 ?
    C1 C6 C5 . . 118.2(2) ?
    C1 C6 C7 . . 120.1(2) ?
    C5 C6 C7 . . 121.7(2) ?
    N1 C7 C6 . . 122.8(2) ?
    N1 C7 H7A . . 118.6 ?
    C6 C7 H7A . . 118.6 ?
    C9 C8 C13 . . 117.5(2) ?
    C9 C8 N1 . . 116.5(2) ?
    C13 C8 N1 . . 126.0(2) ?
    C10 C9 C8 . . 121.8(2) ?
    C10 C9 H9A . . 119.1 ?
    C8 C9 H9A . . 119.1 ?
    C9 C10 C11 . . 120.2(2) ?
    C9 C10 H10A . . 119.9 ?
    C11 C10 H10A . . 119.9 ?
    C10 C11 C12 . . 118.1(2) ?
    C10 C11 N2 . . 123.6(2) ?
    C12 C11 N2 . . 118.2(2) ?
    C13 C12 C11 . . 121.6(2) ?
    C13 C12 H12A . . 119.2 ?
    C11 C12 H12A . . 119.2 ?
    C12 C13 C8 . . 120.7(2) ?
    C12 C13 H13A . . 119.6 ?
    C8 C13 H13A . . 119.6 ?
    C15 C14 C19 . . 118.6(2) ?
    C15 C14 N2 . . 122.7(2) ?
    C19 C14 N2 . . 118.7(2) ?
    C16 C15 C14 . . 120.0(2) ?
    C16 C15 H15A . . 120.0 ?
    C14 C15 H15A . . 120.0 ?
    C17 C16 C15 . . 121.0(2) ?
    C17 C16 H16A . . 119.5 ?
    C15 C16 H16A . . 119.5 ?
    C18 C17 C16 . . 119.1(2) ?
    C18 C17 H17A . . 120.4 ?
    C16 C17 H17A . . 120.4 ?
    C17 C18 C19 . . 120.8(2) ?
    C17 C18 H18A . . 119.6 ?
    C19 C18 H18A . . 119.6 ?
    C18 C19 C14 . . 120.5(2) ?
    C18 C19 H19A . . 119.8 ?
    C14 C19 H19A . . 119.8 ?
loop_
    _geom_torsion_atom_site_label_1
    _geom_torsion_atom_site_label_2
    _geom_torsion_atom_site_label_3
    _geom_torsion_atom_site_label_4
    _geom_torsion_site_symmetry_1
    _geom_torsion_site_symmetry_2
    _geom_torsion_site_symmetry_3
    _geom_torsion_site_symmetry_4
    _geom_torsion
    _geom_torsion_publ_flag
    C6 C1 C2 C3 . . . . 1.1(4) ?
    C1 C2 C3 C4 . . . . 0.7(4) ?
    C1 C2 C3 Cl1 . . . . -179.97(17) ?
    C2 C3 C4 C5 . . . . -1.4(3) ?
    Cl1 C3 C4 C5 . . . . 179.28(17) ?
    C3 C4 C5 C6 . . . . 0.3(3) ?
    C2 C1 C6 C5 . . . . -2.1(3) ?
    C2 C1 C6 C7 . . . . 178.2(2) ?
    C4 C5 C6 C1 . . . . 1.4(3) ?
    C4 C5 C6 C7 . . . . -178.9(2) ?
    C8 N1 C7 C6 . . . . 179.28(18) ?
    C1 C6 C7 N1 . . . . -179.3(2) ?
    C5 C6 C7 N1 . . . . 1.0(3) ?
    C7 N1 C8 C9 . . . . 167.8(2) ?
    C7 N1 C8 C13 . . . . -13.6(3) ?
    C13 C8 C9 C10 . . . . 0.1(3) ?
    N1 C8 C9 C10 . . . . 178.8(2) ?
    C8 C9 C10 C11 . . . . 0.5(3) ?
    C9 C10 C11 C12 . . . . -0.6(3) ?
    C9 C10 C11 N2 . . . . -177.3(2) ?
    C14 N2 C11 C10 . . . . -18.4(4) ?
    C14 N2 C11 C12 . . . . 164.8(2) ?
    C10 C11 C12 C13 . . . . 0.1(3) ?
    N2 C11 C12 C13 . . . . 177.0(2) ?
    C11 C12 C13 C8 . . . . 0.5(3) ?
    C9 C8 C13 C12 . . . . -0.5(3) ?
    N1 C8 C13 C12 . . . . -179.1(2) ?
    C11 N2 C14 C15 . . . . -32.5(3) ?
    C11 N2 C14 C19 . . . . 150.9(2) ?
    C19 C14 C15 C16 . . . . -0.9(3) ?
    N2 C14 C15 C16 . . . . -177.6(2) ?
    C14 C15 C16 C17 . . . . 0.8(3) ?
    C15 C16 C17 C18 . . . . 0.2(4) ?
    C16 C17 C18 C19 . . . . -1.2(4) ?
    C17 C18 C19 C14 . . . . 1.0(4) ?
    C15 C14 C19 C18 . . . . 0.0(3) ?
    N2 C14 C19 C18 . . . . 176.8(2) ?
loop_
    _geom_hbond_atom_site_label_D
    _geom_hbond_atom_site_label_H
    _geom_hbond_atom_site_label_A
    _geom_hbond_site_symmetry_A
    _geom_hbond_distance_DH
    _geom_hbond_distance_HA
    _geom_hbond_distance_DA
    _geom_hbond_angle_DHA
    C1 H1B <i>Cg</i>3 3_556 0.93 2.95 3.661(2) 135
    C16 H16A <i>Cg</i>1 1_454 0.93 2.90 3.624(2) 136
