# Supplementary material for: N-[(E)-4-Chloro­benzyl­idene]-N′-phenyl­benzene-1,4-diamine
Source: Acta Crystallogr Sect E Struct Rep Online. 2010 Jul 17;66(Pt 8):o2039. doi: 10.1107/S160053681002742X (PMC3007474; doi:10.1107/S160053681002742X)
Supplement: Supplementary file 2 [file e-66-o2039-Isup2.hkl]

# 
# h,k,l, Fc-squared, Fo-squared, sigma(Fo-squared) and status flag 
# 
data_I
_shelx_title ' test1 in P2(1)/c' 
_shelx_refln_list_code          4 
_shelx_F_calc_maximum      213.23 
_exptl_crystal_F_000       640.00 
_reflns_d_resolution_high  0.8256 
 
loop_ 
 _symmetry_equiv_pos_as_xyz 
 'x, y, z' 
 '-x, y+1/2, -z+1/2' 
 '-x, -y, -z' 
 'x, -y-1/2, z-1/2' 
 
_cell_length_a    10.3353 
_cell_length_b    17.0445 
_cell_length_c     8.7893 
_cell_angle_alpha  90.000 
_cell_angle_beta   97.384 
_cell_angle_gamma  90.000 
 
_shelx_F_squared_multiplier     1.000 
 
loop_ 
 _refln_index_h 
 _refln_index_k 
 _refln_index_l 
 _refln_F_squared_calc 
 _refln_F_squared_meas 
 _refln_F_squared_sigma 
 _refln_observed_status 
   1   0   0      115.64      108.26      3.88 o 
   2   0   0      159.62      155.55      3.34 o 
   3   0   0        0.42       -0.61      1.01 o 
   4   0   0      826.46      816.03     15.25 o 
   5   0   0       17.29       14.42      2.40 o 
   6   0   0     1304.93     1327.63     23.03 o 
   7   0   0        2.26        2.50      3.85 o 
   8   0   0       19.38       21.13      3.98 o 
   9   0   0      153.16      143.55      8.62 o 
  10   0   0       60.76       68.27      6.28 o 
  11   0   0       60.71       46.73      5.87 o 
  12   0   0        0.57       12.75      4.77 o 
   1   1   0      887.65      936.21     12.84 o 
   2   1   0      390.12      357.88      6.73 o 
   3   1   0      711.53      706.69     10.53 o 
   4   1   0        8.52        6.30      0.84 o 
   5   1   0      224.72      224.66      3.96 o 
   6   1   0        0.99        0.68      0.99 o 
   7   1   0      354.88      356.55      6.04 o 
   8   1   0      295.40      276.02      6.34 o 
   9   1   0        1.71        5.75      2.54 o 
  10   1   0       75.50       86.06      5.90 o 
  11   1   0        2.08        3.22      2.67 o 
  12   1   0        0.02        2.84      3.18 o 
   0   2   0      519.73      517.45     15.85 o 
   1   2   0      527.30      491.60      6.44 o 
   2   2   0      201.14      186.94      3.68 o 
   3   2   0     1267.50     1339.88     19.08 o 
   4   2   0      153.00      164.09      3.54 o 
   5   2   0      326.21      313.98      5.38 o 
   6   2   0       78.89       75.44      2.47 o 
   7   2   0      356.08      360.02      6.09 o 
   8   2   0       39.71       37.06      3.84 o 
   9   2   0       15.46       15.17      2.78 o 
  10   2   0        0.90        4.04      2.59 o 
  11   2   0        7.89        7.75      4.34 o 
  12   2   0        3.09       15.29      3.53 o 
   1   3   0     6686.88     6929.97     89.83 o 
   2   3   0      635.38      641.87      8.59 o 
   3   3   0       68.25       65.45      2.29 o 
   4   3   0      450.97      449.17      8.11 o 
   5   3   0       20.15       18.75      1.68 o 
   6   3   0        2.60        3.44      1.52 o 
   7   3   0      359.21      358.42      8.01 o 
   8   3   0      249.31      237.14      5.93 o 
   9   3   0        4.96        6.41      2.14 o 
  10   3   0        0.17        0.10      2.51 o 
  11   3   0       15.27       21.89      3.40 o 
  12   3   0        2.49        4.66      3.43 o 
   0   4   0    45465.50    34609.79    887.88 o 
   1   4   0      455.75      517.39      9.24 o 
   2   4   0      489.05      523.15      7.47 o 
   3   4   0      957.28      966.42     12.81 o 
   4   4   0     1905.88     2066.42     29.39 o 
   5   4   0      205.32      191.56      4.98 o 
   6   4   0      328.06      331.90      7.39 o 
   7   4   0       47.56       43.00      3.46 o 
   8   4   0       11.50       15.51      2.36 o 
   9   4   0       77.98       69.48      3.52 o 
  10   4   0       63.52       59.52      4.23 o 
  11   4   0       47.39       48.93      4.23 o 
  12   4   0        0.02        3.43      3.72 o 
   1   5   0     4706.97     4953.00     75.03 o 
   2   5   0      194.07      178.96      3.93 o 
   3   5   0       65.48       55.07      1.85 o 
   4   5   0       98.72      118.48      4.25 o 
   5   5   0      137.05      136.56      4.69 o 
   6   5   0        8.69       10.77      1.86 o 
   7   5   0      233.75      249.17      6.69 o 
   8   5   0       76.32       63.62      4.43 o 
   9   5   0        3.78        3.42      2.17 o 
  10   5   0       56.49       69.64      4.47 o 
  11   5   0        0.13        3.08      3.96 o 
  12   5   0        2.49        3.05      3.63 o 
   0   6   0     4561.55     4731.52    123.90 o 
   1   6   0     1873.19     1938.93     30.99 o 
   2   6   0       97.85      104.55      3.44 o 
   3   6   0        7.94       10.62      1.46 o 
   4   6   0        6.80        6.80      1.06 o 
   5   6   0      157.40      150.47      4.76 o 
   6   6   0      121.44      124.77      4.46 o 
   7   6   0      511.97      518.79     10.82 o 
   8   6   0        2.93        5.46      2.22 o 
   9   6   0       12.96       15.53      2.59 o 
  10   6   0       16.80       18.68      2.87 o 
  11   6   0        8.08       11.79      3.54 o 
   1   7   0        6.70        5.75      1.38 o 
   2   7   0      334.07      318.59      7.24 o 
   3   7   0     1283.83     1345.59     20.02 o 
   4   7   0        1.93        0.80      1.28 o 
   5   7   0        2.95        0.74      1.53 o 
   6   7   0       50.78       42.52      2.89 o 
   7   7   0      231.70      221.68      6.53 o 
   8   7   0       10.48       16.83      2.52 o 
   9   7   0       14.43       16.92      2.66 o 
  10   7   0       54.36       59.48      4.24 o 
  11   7   0       37.94       50.16      5.32 o 
   0   8   0       40.04       37.72      3.98 o 
   1   8   0        0.58       -0.12      1.27 o 
   2   8   0      337.55      332.68      7.75 o 
   3   8   0     4412.93     4684.90     72.62 o 
   4   8   0       29.29       32.30      2.20 o 
   5   8   0       44.82       40.60      3.28 o 
   6   8   0       27.62       26.53      2.55 o 
   7   8   0       23.53       21.08      2.64 o 
   8   8   0      116.59      112.29      4.91 o 
   9   8   0        0.46        4.17      2.29 o 
  10   8   0       43.46       42.94      4.35 o 
  11   8   0       16.54       25.26      5.07 o 
   1   9   0       17.65       19.48      2.03 o 
   2   9   0      125.52      120.70      4.36 o 
   3   9   0      327.98      337.07      8.29 o 
   4   9   0      399.11      397.74      9.90 o 
   5   9   0       62.88       72.93      4.35 o 
   6   9   0        1.94        4.35      2.32 o 
   7   9   0       45.67       55.41      3.58 o 
   8   9   0       13.50       10.47      2.48 o 
   9   9   0       14.37       16.01      3.94 o 
  10   9   0        6.31        9.73      5.50 o 
  11   9   0        2.44        5.71      4.48 o 
   0  10   0     1311.68     1269.44     27.87 o 
   1  10   0      381.39      376.61      9.00 o 
   2  10   0      103.36      109.66      4.41 o 
   3  10   0     1108.82     1033.09     42.51 o 
   4  10   0      248.61      213.54      7.10 o 
   5  10   0       36.62       25.54      4.20 o 
   6  10   0        2.80        4.45      2.58 o 
   7  10   0       66.96       73.03      4.81 o 
   8  10   0       11.08       13.90      3.12 o 
   9  10   0        0.05        0.07      2.73 o 
  10  10   0       24.44       30.39      4.21 o 
   1  11   0       35.97       28.42      4.00 o 
   2  11   0       11.29       10.69      2.12 o 
   3  11   0       65.11       72.34      3.95 o 
   4  11   0      159.35      164.39      5.92 o 
   5  11   0      133.23      136.05      7.87 o 
   6  11   0      116.16      112.61      7.23 o 
   7  11   0        3.12        0.37      2.43 o 
   8  11   0        4.11        9.70      2.98 o 
   9  11   0        0.10        6.26      3.55 o 
  10  11   0       25.01       27.12      5.84 o 
   0  12   0       38.56       37.27      3.72 o 
   1  12   0      113.81      113.66      4.89 o 
   2  12   0       40.26       39.79      3.14 o 
   3  12   0     2231.74     2245.46     38.35 o 
   4  12   0      499.41      484.92     16.68 o 
   5  12   0       13.68       17.42      3.73 o 
   6  12   0       51.00       64.09      5.87 o 
   7  12   0        0.72        2.45      3.48 o 
   8  12   0       32.10       23.92      5.37 o 
   9  12   0        0.03        5.47      3.13 o 
  10  12   0        8.66        7.34      3.66 o 
   1  13   0       13.38       13.94      3.31 o 
   2  13   0       34.67       33.82      3.20 o 
   3  13   0        7.42        9.95      2.73 o 
   4  13   0      400.11      411.92     15.25 o 
   5  13   0       19.95       14.29      4.12 o 
   6  13   0        0.01        0.97      3.52 o 
   7  13   0        6.30       11.02      4.00 o 
   8  13   0        6.66       15.26      4.29 o 
   9  13   0       20.04       21.39      4.69 o 
   0  14   0       95.92       83.65      5.73 o 
   1  14   0       38.39       33.62      2.86 o 
   2  14   0       89.39       94.42      4.98 o 
   3  14   0      349.51      335.47      9.86 o 
   4  14   0      828.60      838.77     23.51 o 
   5  14   0        9.66       10.29      3.99 o 
   6  14   0       10.56       11.08      4.09 o 
   7  14   0       27.46       30.41      5.06 o 
   8  14   0       40.38       49.07      9.29 o 
   9  14   0        2.50        3.27      6.89 o 
   1  15   0       17.80       19.50      2.56 o 
   2  15   0        2.06        0.43      2.46 o 
   3  15   0        4.43        5.08      3.84 o 
   4  15   0      246.46      231.95     10.97 o 
   5  15   0       25.67       28.46      5.36 o 
   6  15   0       51.94       63.20      9.03 o 
   7  15   0        0.17        1.38      7.87 o 
   8  15   0        7.99        7.68      6.96 o 
   0  16   0        1.65        6.61      4.69 o 
   1  16   0       36.77       35.26      3.51 o 
   2  16   0       15.74       17.97      3.40 o 
   3  16   0      121.89      104.55      5.67 o 
   4  16   0       87.35       76.97     11.27 o 
   5  16   0        5.58        8.99      8.36 o 
   6  16   0        3.40        5.42      4.01 o 
   7  16   0        2.01        2.08      4.17 o 
   1  17   0       39.69       39.05      3.38 o 
   2  17   0       13.62       11.60      2.76 o 
   3  17   0       81.55       81.90      7.00 o 
   4  17   0       16.91       22.45      4.78 o 
   5  17   0        0.02       -3.28      3.81 o 
   6  17   0       12.95       16.32      4.82 o 
   7  17   0       16.44       24.48      5.66 o 
   0  18   0        0.01        1.08      6.97 o 
   1  18   0       47.62       48.97      3.82 o 
   2  18   0        3.01        7.35      2.72 o 
   3  18   0        8.91        1.23      4.77 o 
   4  18   0       62.00       53.80      6.47 o 
   5  18   0        0.09        2.06      4.17 o 
   6  18   0        0.00       -3.89      4.38 o 
   1  19   0        9.92       15.78      3.78 o 
   2  19   0        1.59        5.96      2.80 o 
   3  19   0       21.52       26.82      5.40 o 
   4  19   0        5.48        6.75     10.28 o 
   0  20   0       15.53       25.53      4.78 o 
   1  20   0        0.23       10.71      4.28 o 
   2  20   0       14.50       24.61      4.12 o 
   3  20   0       13.28       23.13      6.73 o 
 -12   1   1        0.18       -3.94      4.72 o 
 -11   1   1        0.86        5.44      3.42 o 
 -10   1   1      130.45      126.76     11.28 o 
  -9   1   1      164.45      151.67      8.59 o 
  -8   1   1       10.31       11.83      2.13 o 
  -7   1   1       20.05       16.35      1.58 o 
  -6   1   1      427.88      430.96      8.14 o 
  -5   1   1        0.52        4.84      1.75 o 
  -4   1   1      106.17      101.30      2.51 o 
  -3   1   1    19749.09    19235.66    628.31 o 
  -2   1   1    17025.53    17473.86    300.74 o 
  -1   1   1       11.25        6.55      1.11 o 
   0   1   1       69.18       58.94      2.06 o 
   1   1   1       27.77       19.81      0.91 o 
   2   1   1      587.04      613.79      9.03 o 
   3   1   1      289.83      281.37      4.44 o 
   4   1   1      584.84      607.25      8.60 o 
   5   1   1       13.69       17.55      1.38 o 
   6   1   1      131.28      127.95      3.05 o 
   7   1   1        1.53        1.60      1.47 o 
   8   1   1       12.52       14.34      2.28 o 
   9   1   1      151.00      142.78      6.49 o 
  10   1   1        0.07        5.34      2.75 o 
  11   1   1        0.38        1.47      3.19 o 
  12   1   1        2.10        2.12      3.86 o 
 -12   2   1        1.19        8.23      5.36 o 
 -11   2   1        2.80        7.93      2.65 o 
 -10   2   1       64.44       39.99      6.52 o 
  -9   2   1      269.00      273.73      8.58 o 
  -8   2   1       10.22       14.16      1.87 o 
  -7   2   1      320.31      330.59      7.01 o 
  -6   2   1        0.55        1.39      1.07 o 
  -5   2   1       98.46       90.70      2.74 o 
  -4   2   1       78.78       63.56      2.28 o 
  -3   2   1    17579.95    18130.56    302.35 o 
  -2   2   1    18739.28    18686.17    301.35 o 
  -1   2   1     2195.70     2159.61     25.77 o 
   0   2   1     2211.12     2389.36     28.05 o 
   1   2   1     5072.71     5340.73     69.57 o 
   2   2   1        1.23        1.40      0.52 o 
   3   2   1       22.87       26.14      2.43 o 
   4   2   1      125.99      122.99      6.52 o 
   5   2   1       86.89       96.48      3.22 o 
   6   2   1        1.93        2.61      1.70 o 
   7   2   1      103.51       90.41      3.39 o 
   8   2   1      135.60      138.90      4.45 o 
   9   2   1        1.85        1.07      2.76 o 
  10   2   1       51.66       46.50      3.96 o 
  11   2   1        2.82        4.27      6.09 o 
  12   2   1        1.96        0.68      7.76 o 
 -12   3   1        0.01        7.17      8.67 o 
 -11   3   1        5.90        7.64      3.00 o 
 -10   3   1       16.51       13.62      3.62 o 
  -9   3   1      253.71      229.30      9.68 o 
  -8   3   1       82.78       77.74      4.60 o 
  -7   3   1      137.31      138.47      9.68 o 
  -6   3   1       10.15        8.78      1.14 o 
  -5   3   1      146.28      139.69      4.80 o 
  -4   3   1      218.48      192.36      4.37 o 
  -3   3   1        5.60        6.06      2.30 o 
  -2   3   1    27103.87    26854.91    504.25 o 
  -1   3   1     1364.22     1452.23     23.10 o 
   0   3   1      225.95      245.39      4.27 o 
   1   3   1      772.92      827.06     13.78 o 
   2   3   1     6707.28     6899.81     80.56 o 
   3   3   1      918.14      906.62     13.72 o 
   4   3   1     4038.25     4370.03     58.75 o 
   5   3   1        9.72       15.53      1.83 o 
   6   3   1       14.11       15.26      1.78 o 
   7   3   1       15.51       13.93      2.02 o 
   8   3   1      160.11      144.86      4.59 o 
   9   3   1      307.08      312.59      8.58 o 
  10   3   1        3.07        5.26      2.57 o 
  11   3   1        2.54        4.05      3.54 o 
  12   3   1       21.64       32.08      4.50 o 
 -12   4   1        1.44        0.19      7.54 o 
 -11   4   1        0.01        4.35      2.78 o 
 -10   4   1        0.30        7.03      2.59 o 
  -9   4   1       15.73        9.86      2.20 o 
  -8   4   1       45.89       40.17      3.60 o 
  -7   4   1        0.00        2.37      2.42 o 
  -6   4   1       82.30       80.86      3.31 o 
  -5   4   1       11.53        9.43      1.24 o 
  -4   4   1      493.59      493.56     13.78 o 
  -3   4   1       84.62       78.87      2.27 o 
  -2   4   1     9959.47    10839.08    140.79 o 
  -1   4   1      159.87      150.10      3.86 o 
   0   4   1     1195.62     1233.61     19.81 o 
   1   4   1     2044.98     2152.85     33.56 o 
   2   4   1        4.53        5.51      1.08 o 
   3   4   1       33.00       32.43      1.72 o 
   4   4   1      710.12      773.86     12.59 o 
   5   4   1      386.48      409.77      8.14 o 
   6   4   1        3.96        3.75      1.56 o 
   7   4   1       39.67       38.08      2.69 o 
   8   4   1      163.15      161.24      5.43 o 
   9   4   1       25.26       27.60      2.66 o 
  10   4   1        9.25       10.23      2.78 o 
  11   4   1       36.28       43.92      4.66 o 
 -12   5   1        0.89        4.16      6.18 o 
 -11   5   1        4.81        7.74      2.99 o 
 -10   5   1       30.99       37.67      3.67 o 
  -9   5   1       16.69       16.28      2.71 o 
  -8   5   1      103.84       96.63      4.37 o 
  -7   5   1       60.58       58.95      3.27 o 
  -6   5   1       98.77       94.30      3.27 o 
  -5   5   1      319.41      292.94      5.59 o 
  -4   5   1      133.78      137.54      3.37 o 
  -3   5   1      623.86      677.37      9.88 o 
  -2   5   1        1.68        0.67      1.29 o 
  -1   5   1       58.37       70.92      2.70 o 
   0   5   1       33.41       30.73      4.79 o 
   1   5   1    11256.80    12106.92    179.69 o 
   2   5   1        1.53        1.86      1.00 o 
   3   5   1      317.74      313.44      5.20 o 
   4   5   1       53.83       58.16      2.54 o 
   5   5   1      509.35      574.21     10.52 o 
   6   5   1      142.37      140.87      5.96 o 
   7   5   1        0.02        1.39      1.76 o 
   8   5   1        0.96        3.46      3.13 o 
   9   5   1       92.58       94.35      4.53 o 
  10   5   1        5.29        6.25      3.10 o 
  11   5   1       19.69       21.84      3.92 o 
 -11   6   1        0.18        9.27      2.99 o 
 -10   6   1        9.36        8.95      2.71 o 
  -9   6   1       39.43       46.76      3.63 o 
  -8   6   1       13.46       20.81      2.86 o 
  -7   6   1      165.21      154.60      5.30 o 
  -6   6   1      127.24      130.24      4.00 o 
  -5   6   1       60.92       58.34      2.66 o 
  -4   6   1      235.36      219.71      4.68 o 
  -3   6   1     1587.99     1710.10     28.26 o 
  -2   6   1       75.43       83.32      3.43 o 
  -1   6   1      152.89      143.12      6.19 o 
   0   6   1      941.93      975.48     20.48 o 
   1   6   1       20.19       39.39      4.01 o 
   2   6   1       72.25       62.15      2.34 o 
   3   6   1        7.29        8.82      1.17 o 
   4   6   1      331.52      372.52      7.63 o 
   5   6   1      128.80      123.40      4.07 o 
   6   6   1       27.35       25.23      2.30 o 
   7   6   1      285.44      263.34      7.05 o 
   8   6   1        0.08        3.84      2.17 o 
   9   6   1       30.41       21.38      7.99 o 
  10   6   1        0.80        4.26      3.87 o 
  11   6   1       11.65       20.58      3.96 o 
 -11   7   1        0.10        9.54      3.09 o 
 -10   7   1        4.76        5.50      2.69 o 
  -9   7   1       47.05       52.24      3.80 o 
  -8   7   1        3.38        4.92      2.25 o 
  -7   7   1       36.74       36.41      2.97 o 
  -6   7   1      408.11      371.27      9.83 o 
  -5   7   1      217.15      208.03      4.77 o 
  -4   7   1      760.92      788.08     15.07 o 
  -3   7   1        0.34       -1.33      1.50 o 
  -2   7   1     2875.48     3065.40     48.37 o 
  -1   7   1      823.07      827.41     15.04 o 
   0   7   1     1017.57     1035.19     21.96 o 
   1   7   1     2225.55     2283.05     44.31 o 
   2   7   1     1852.20     1857.47     26.55 o 
   3   7   1       19.98       17.02      1.71 o 
   4   7   1     1642.54     1731.43     25.87 o 
   5   7   1      141.11      135.56      4.45 o 
   6   7   1       78.78       69.78      5.85 o 
   7   7   1       38.43       41.09      3.77 o 
   8   7   1      199.33      211.15     10.10 o 
   9   7   1       35.75       43.08      4.06 o 
  10   7   1        0.74        3.52      3.48 o 
  11   7   1        0.31        6.56      4.85 o 
 -11   8   1        1.84        9.63      3.42 o 
 -10   8   1        2.12        4.79      2.56 o 
  -9   8   1        0.00        6.46      2.44 o 
  -8   8   1        8.47       13.74      2.68 o 
  -7   8   1      243.74      248.72      7.23 o 
  -6   8   1       72.26       80.84      3.97 o 
  -5   8   1        0.08        4.40      1.86 o 
  -4   8   1      155.05      139.75      4.90 o 
  -3   8   1       40.97       41.06      2.74 o 
  -2   8   1       42.55       41.69      2.67 o 
  -1   8   1       48.08       43.17      2.66 o 
   0   8   1       14.11       17.91      2.22 o 
   1   8   1     2271.65     2513.42     40.51 o 
   2   8   1      190.14      200.14      5.65 o 
   3   8   1       37.70       29.72      2.99 o 
   4   8   1      158.38      189.03      4.78 o 
   5   8   1       79.32       80.80      4.38 o 
   6   8   1        0.13        3.27      1.79 o 
   7   8   1        1.43        4.04      2.09 o 
   8   8   1      205.23      204.22      7.93 o 
   9   8   1        0.38       -0.07      2.72 o 
  10   8   1       13.07       19.51      3.62 o 
  11   8   1        5.01        2.95      4.76 o 
 -11   9   1        4.68       13.64      4.79 o 
 -10   9   1        6.25       11.21      3.03 o 
  -9   9   1        0.71        2.25      2.45 o 
  -8   9   1       31.90       39.27      3.35 o 
  -7   9   1        0.00        0.71      2.26 o 
  -6   9   1        0.10        3.56      2.55 o 
  -5   9   1       95.91       79.74      3.80 o 
  -4   9   1       61.12       56.18      3.31 o 
  -3   9   1      119.16      117.44      4.53 o 
  -2   9   1      349.62      332.72      8.20 o 
  -1   9   1       17.55       21.44      2.10 o 
   0   9   1       56.10       48.38      2.99 o 
   1   9   1     2505.66     2833.28     45.63 o 
   2   9   1      421.36      381.67      8.96 o 
   3   9   1      298.72      275.64      6.64 o 
   4   9   1       87.99       91.72      3.39 o 
   5   9   1      103.28       98.93      4.96 o 
   6   9   1       38.75       30.68      3.82 o 
   7   9   1        4.17        7.85      3.32 o 
   8   9   1        0.86        1.45      2.75 o 
   9   9   1        6.60        6.84      3.27 o 
  10   9   1       24.26       27.45      3.95 o 
 -10  10   1        0.91        5.08      3.29 o 
  -9  10   1        0.25        0.66      2.57 o 
  -8  10   1       16.14       17.58      2.82 o 
  -7  10   1      162.08      162.00      6.95 o 
  -6  10   1     1227.22     1288.51     31.06 o 
  -5  10   1       39.31       30.23      2.83 o 
  -4  10   1       61.71       56.04      3.45 o 
  -3  10   1       73.08       64.27      3.62 o 
  -2  10   1      135.21      111.30      7.38 o 
  -1  10   1       15.89       12.39      2.00 o 
   0  10   1       53.69       56.35      3.73 o 
   1  10   1      496.99      501.61     21.27 o 
   2  10   1      481.51      474.89     10.77 o 
   3  10   1       30.88       34.27      3.28 o 
   4  10   1       10.38       11.11      1.83 o 
   5  10   1        0.11        0.54      2.25 o 
   6  10   1        0.15       -3.16      2.10 o 
   7  10   1      136.86      132.76      6.48 o 
   8  10   1        2.64        4.33      3.04 o 
   9  10   1        0.62        1.89      3.11 o 
  10  10   1       12.86       20.75      4.23 o 
 -10  11   1       16.15       24.29      4.11 o 
  -9  11   1        0.02       -0.93      2.89 o 
  -8  11   1       47.52       43.30      7.98 o 
  -7  11   1      173.44      164.41      8.94 o 
  -6  11   1     1078.77     1087.03     27.72 o 
  -5  11   1      419.76      422.28     28.81 o 
  -4  11   1      315.32      320.69      8.87 o 
  -3  11   1      335.39      330.08     12.38 o 
  -2  11   1       61.13       60.11      3.74 o 
  -1  11   1      305.25      310.86      8.25 o 
   0  11   1     1050.95     1131.63     20.83 o 
   1  11   1     1510.96     1491.05     26.57 o 
   2  11   1        0.47        1.54      1.90 o 
   3  11   1       96.12       88.23      8.23 o 
   4  11   1       45.66       45.95      4.62 o 
   5  11   1      147.87      148.22     12.13 o 
   6  11   1       96.28       96.24      5.49 o 
   7  11   1       57.39       64.29      7.08 o 
   8  11   1        7.39       15.36      3.49 o 
   9  11   1        0.20        4.31      3.13 o 
  10  11   1        7.84        9.92      3.61 o 
 -10  12   1        2.83       10.77      6.42 o 
  -9  12   1        0.05        8.05      4.00 o 
  -8  12   1        8.86       15.20      5.80 o 
  -7  12   1       75.78       74.84      6.48 o 
  -6  12   1        0.68        4.09      4.79 o 
  -5  12   1       35.58       42.91      4.89 o 
  -4  12   1       24.04       26.92      3.47 o 
  -3  12   1       35.99       28.03      4.11 o 
  -2  12   1       19.75       15.76      2.66 o 
  -1  12   1        6.75        7.49      2.16 o 
   0  12   1       37.15       32.96      3.37 o 
   1  12   1        0.41        0.11      1.56 o 
   2  12   1       12.52       11.52      2.25 o 
   3  12   1        0.21       -0.26      3.30 o 
   4  12   1       88.67       95.02      6.59 o 
   5  12   1       15.82       14.62      3.86 o 
   6  12   1        7.58        5.52      3.94 o 
   7  12   1        5.82        5.24      5.05 o 
   8  12   1        6.66        8.59      3.27 o 
   9  12   1        2.78        6.31      3.31 o 
  -9  13   1        8.58        7.05      7.04 o 
  -8  13   1        3.44        7.97      8.96 o 
  -7  13   1       85.10       87.19      7.10 o 
  -6  13   1        0.01        0.48      3.64 o 
  -5  13   1        0.39        1.98      3.43 o 
  -4  13   1        5.49        3.38      2.72 o 
  -3  13   1      129.94      121.86      5.58 o 
  -2  13   1        6.74        2.52      2.18 o 
  -1  13   1        0.73       -0.15      2.30 o 
   0  13   1       25.35       22.99      2.53 o 
   1  13   1       83.74       80.48      4.44 o 
   2  13   1     1046.43      915.23     35.67 o 
   3  13   1        9.78       12.12      2.55 o 
   4  13   1        4.60        1.39      3.29 o 
   5  13   1       73.67       69.22      6.25 o 
   6  13   1        3.46        7.47      3.68 o 
   7  13   1        7.07        6.82      4.16 o 
   8  13   1        9.09       11.30      3.54 o 
   9  13   1        0.26        0.34      3.56 o 
  -9  14   1        4.98        9.10      4.27 o 
  -8  14   1        5.05        7.37      4.36 o 
  -7  14   1       21.86       21.04      4.86 o 
  -6  14   1      460.89      464.37     26.03 o 
  -5  14   1       79.19       76.77      7.08 o 
  -4  14   1       15.24       14.06      3.08 o 
  -3  14   1       80.25       71.58      4.68 o 
  -2  14   1        3.69        0.06      2.44 o 
  -1  14   1        2.38        2.70      2.31 o 
   0  14   1        1.46        3.57      2.03 o 
   1  14   1      525.52      501.44     12.49 o 
   2  14   1       15.26       16.15      2.57 o 
   3  14   1       12.07       11.13      3.39 o 
   4  14   1       13.31        9.65      8.34 o 
   5  14   1       61.79       54.37      6.47 o 
   6  14   1        2.21        7.32      7.22 o 
   7  14   1       12.31       15.00      4.72 o 
   8  14   1        3.08        9.23      6.45 o 
  -8  15   1        5.68       11.64      4.24 o 
  -7  15   1        0.53       10.25      4.05 o 
  -6  15   1      174.52      184.08     20.82 o 
  -5  15   1       20.09       21.07      4.69 o 
  -4  15   1        9.16        2.99      3.84 o 
  -3  15   1        7.03        9.33      2.97 o 
  -2  15   1        0.12       -0.57      2.93 o 
  -1  15   1      152.19      146.89     10.02 o 
   0  15   1       32.50       29.65      2.97 o 
   1  15   1     1167.90     1108.33     44.76 o 
   2  15   1        3.48        5.61      2.30 o 
   3  15   1       59.11       51.58      4.84 o 
   4  15   1       12.10        9.62      6.25 o 
   5  15   1       78.42       98.37      7.48 o 
   6  15   1        2.61        6.66      3.98 o 
   7  15   1       18.83       23.30      6.77 o 
   8  15   1        2.37        8.86      4.81 o 
  -7  16   1       10.70       11.04      4.57 o 
  -6  16   1        6.44        7.80      4.19 o 
  -5  16   1       49.97       47.09      8.13 o 
  -4  16   1        0.21        5.34      3.76 o 
  -3  16   1       17.23       17.38      3.20 o 
  -2  16   1       51.41       56.51      4.37 o 
  -1  16   1        0.53       -3.91      3.08 o 
   0  16   1       51.25       47.19      3.54 o 
   1  16   1      226.31      230.57      8.02 o 
   2  16   1       60.71       63.80      4.80 o 
   3  16   1        0.97        5.11      3.83 o 
   4  16   1       19.78       14.52      4.50 o 
   5  16   1        0.00        4.62      4.12 o 
   6  16   1        3.26       13.91      7.84 o 
   7  16   1        0.01       -0.27      4.14 o 
  -7  17   1        2.23        5.50      6.37 o 
  -6  17   1        6.43       13.13      4.54 o 
  -5  17   1       33.92       34.08      5.99 o 
  -4  17   1        0.15       -0.81      3.77 o 
  -3  17   1       13.39       22.20      3.75 o 
  -2  17   1        5.01        2.68      2.86 o 
  -1  17   1        1.72        7.10      2.56 o 
   0  17   1       15.21       18.59      2.86 o 
   1  17   1       22.17       26.45      3.19 o 
   2  17   1      221.58      215.36     15.39 o 
   3  17   1        0.18       -1.52      5.69 o 
   4  17   1        3.01        8.86      4.48 o 
   5  17   1      123.97      123.87      8.94 o 
   6  17   1       28.65       40.83      6.10 o 
  -6  18   1        3.87        7.56      5.97 o 
  -5  18   1       21.75       21.58      5.11 o 
  -4  18   1       17.48       22.67      9.03 o 
  -3  18   1        5.05        8.19      4.33 o 
  -2  18   1       28.36       29.03      4.01 o 
  -1  18   1        1.15       -2.50      2.35 o 
   0  18   1       18.94       19.57      4.62 o 
   1  18   1       56.51       50.62      4.91 o 
   2  18   1       15.19       20.72      3.84 o 
   3  18   1        6.75        4.90      4.61 o 
   4  18   1       56.99       53.06     10.69 o 
   5  18   1       18.07       17.61      5.23 o 
  -4  19   1        7.11       10.71      5.36 o 
  -3  19   1       44.36       45.86      7.22 o 
  -2  19   1       17.54       18.97      3.25 o 
  -1  19   1       17.97       16.28      3.14 o 
   0  19   1       38.83       39.25      4.02 o 
   1  19   1       62.96       58.62      4.25 o 
   2  19   1        0.55        1.15      4.10 o 
   3  19   1        7.10        3.17      4.22 o 
   4  19   1       15.36       13.16      4.97 o 
  -3  20   1        5.38        3.42      6.86 o 
  -2  20   1        0.09        2.38      3.00 o 
  -1  20   1        0.71        3.16      3.00 o 
   0  20   1       10.31       17.37      3.25 o 
   1  20   1        9.93       10.74      3.72 o 
   2  20   1        0.02        6.66      4.58 o 
 -12   0   2       12.27        4.60      7.99 o 
 -11   0   2       24.84       27.76      8.44 o 
 -10   0   2       11.37       12.29      6.20 o 
  -9   0   2      231.05      224.98     13.38 o 
  -8   0   2       22.50       22.44      2.70 o 
  -7   0   2       30.70       37.63      2.85 o 
  -6   0   2      574.00      551.27      9.81 o 
  -5   0   2     9264.52    10334.01    192.04 o 
  -4   0   2      343.12      334.61      7.14 o 
  -3   0   2      208.22      178.70      4.15 o 
  -2   0   2      151.18      157.56      5.24 o 
  -1   0   2       44.11       45.91      1.59 o 
   0   0   2     2304.76     2318.21     43.82 o 
   1   0   2     1434.98     1477.80     29.01 o 
   2   0   2     2158.02     2351.16     47.23 o 
   3   0   2      543.40      529.32     10.04 o 
   4   0   2       70.47       97.43      3.40 o 
   5   0   2     1555.57     1710.89     28.63 o 
   6   0   2      601.27      598.63     18.56 o 
   7   0   2      292.12      292.41      7.79 o 
   8   0   2       34.02       49.99      8.15 o 
   9   0   2        1.55        2.57      6.94 o 
  10   0   2      280.20      290.87     20.25 o 
  11   0   2        7.75        2.15      6.02 o 
 -12   1   2       22.51       25.31      6.22 o 
 -11   1   2       12.14       16.66      6.66 o 
 -10   1   2       20.18       17.40      4.84 o 
  -9   1   2       11.95       16.90      2.34 o 
  -8   1   2       23.44       16.39      1.71 o 
  -7   1   2       15.49       20.73      1.68 o 
  -6   1   2       90.29       77.89      2.46 o 
  -5   1   2     1384.31     1469.86     16.16 o 
  -4   1   2       13.41       13.10      1.11 o 
  -3   1   2      226.72      242.54      4.28 o 
  -2   1   2      623.88      678.89     10.70 o 
  -1   1   2      181.79      178.15      3.50 o 
   0   1   2       31.32       24.71      1.21 o 
   1   1   2      411.09      407.60      9.68 o 
   2   1   2      118.84      125.51      2.66 o 
   3   1   2      524.80      568.75      8.25 o 
   4   1   2       21.04       22.57      1.35 o 
   5   1   2       14.22       13.80      1.68 o 
   6   1   2       12.64       16.46      1.46 o 
   7   1   2        1.54        3.53      1.54 o 
   8   1   2       10.60        9.81      3.35 o 
   9   1   2       16.62       18.34      2.70 o 
  10   1   2       19.00       24.80      3.55 o 
  11   1   2        0.15        3.29      5.56 o 
 -12   2   2        0.53       -7.92      5.28 o 
 -11   2   2        0.93        4.96      4.78 o 
 -10   2   2        8.49        8.17      5.50 o 
  -9   2   2       17.58       19.19      2.36 o 
  -8   2   2        0.15        0.83      1.46 o 
  -7   2   2       59.48       58.38      2.34 o 
  -6   2   2      336.34      313.61      6.96 o 
  -5   2   2       15.77       11.05      1.38 o 
  -4   2   2     1820.25     1905.30     21.87 o 
  -3   2   2       25.25       30.57      1.39 o 
  -2   2   2     4290.79     4497.48     59.76 o 
  -1   2   2      166.70      151.81      3.30 o 
   0   2   2      254.29      228.52      4.19 o 
   1   2   2      778.33      747.17     16.09 o 
   2   2   2      375.63      367.54      5.53 o 
   3   2   2       46.51       43.27      1.53 o 
   4   2   2        7.35        6.65      1.11 o 
   5   2   2      351.80      361.23      6.12 o 
   6   2   2      107.34      104.35      2.96 o 
   7   2   2       12.92       11.09      1.72 o 
   8   2   2        3.00        4.18      2.08 o 
   9   2   2        0.95        4.23      2.42 o 
  10   2   2       24.19       28.23      4.12 o 
  11   2   2        4.00        6.28      3.81 o 
 -12   3   2       30.71       40.78      7.17 o 
 -11   3   2        1.86        2.60      4.97 o 
 -10   3   2       44.95       51.75      6.20 o 
  -9   3   2        5.96        6.65      2.20 o 
  -8   3   2       23.90       22.92      2.94 o 
  -7   3   2       69.89       69.60      2.48 o 
  -6   3   2      449.25      427.02      7.55 o 
  -5   3   2      707.70      648.92     10.01 o 
  -4   3   2      633.75      689.49      9.26 o 
  -3   3   2      815.55      915.08     12.66 o 
  -2   3   2      312.55      291.76      5.12 o 
  -1   3   2        3.27        1.70      1.02 o 
   0   3   2       61.37       63.33      1.85 o 
   1   3   2       49.83       48.35      2.78 o 
   2   3   2      163.45      172.42      3.88 o 
   3   3   2      412.97      473.29      7.03 o 
   4   3   2       26.62       31.58      2.19 o 
   5   3   2      128.25      137.37      4.72 o 
   6   3   2      396.13      397.07     10.93 o 
   7   3   2       32.62       27.92      2.96 o 
   8   3   2        3.53        6.91      1.80 o 
   9   3   2        0.48        2.02      2.77 o 
  10   3   2        3.41        7.12      3.40 o 
  11   3   2        0.16        4.52      3.74 o 
 -12   4   2        3.94       16.49      6.16 o 
 -11   4   2       13.18       10.90      5.16 o 
 -10   4   2        0.33       -1.67      2.84 o 
  -9   4   2        0.58        4.32      2.01 o 
  -8   4   2       65.45       57.99      3.42 o 
  -7   4   2        2.86        6.41      1.80 o 
  -6   4   2       85.61       80.22      2.93 o 
  -5   4   2     5391.33     5505.74    125.97 o 
  -4   4   2      388.76      360.90      6.38 o 
  -3   4   2       49.78       35.05      2.00 o 
  -2   4   2     5317.64     5849.01     68.52 o 
  -1   4   2     2665.21     2832.70     43.55 o 
   0   4   2     1083.23     1175.14     14.93 o 
   1   4   2     1250.45     1311.57     18.50 o 
   2   4   2      758.85      779.07     10.61 o 
   3   4   2      116.55       98.89      2.08 o 
   4   4   2        1.38        6.04      2.43 o 
   5   4   2      962.21      955.57     15.50 o 
   6   4   2     1095.75     1132.60     21.34 o 
   7   4   2       62.53       62.70      3.32 o 
   8   4   2       62.43       62.17      3.43 o 
   9   4   2        5.10        8.18      2.94 o 
  10   4   2       29.53       34.05      4.99 o 
  11   4   2        1.30       11.56      3.84 o 
 -12   5   2        0.46        6.64      5.59 o 
 -11   5   2       25.70       39.03      6.33 o 
 -10   5   2       31.47       21.22      4.63 o 
  -9   5   2       36.57       45.66      3.62 o 
  -8   5   2        0.06        3.80      2.05 o 
  -7   5   2        0.15        1.49      1.47 o 
  -6   5   2        6.41        6.25      2.16 o 
  -5   5   2     4964.00     5146.62     62.09 o 
  -4   5   2        6.69       16.83      3.00 o 
  -3   5   2      414.73      377.21      7.45 o 
  -2   5   2       68.80       75.62      3.11 o 
  -1   5   2      163.65      193.49      6.38 o 
   0   5   2        8.07        6.82      1.04 o 
   1   5   2      829.87      860.89     11.44 o 
   2   5   2      788.27      845.81     13.24 o 
   3   5   2      124.83      125.09      3.37 o 
   4   5   2        2.58        3.25      1.20 o 
   5   5   2       30.12       34.25      2.23 o 
   6   5   2      167.51      155.18      4.88 o 
   7   5   2        1.68        6.76      2.12 o 
   8   5   2        2.08        2.26      2.62 o 
   9   5   2        0.80        3.94      2.86 o 
  10   5   2       64.16       67.36      6.53 o 
  11   5   2       42.51       40.29      4.75 o 
 -11   6   2        0.13        6.57      5.44 o 
 -10   6   2        7.89       10.31      3.25 o 
  -9   6   2        5.16        8.58      2.64 o 
  -8   6   2       24.83       29.35      2.95 o 
  -7   6   2       15.53       11.27      2.29 o 
  -6   6   2       43.12       41.83      2.72 o 
  -5   6   2      103.60       91.17      3.62 o 
  -4   6   2     1546.77     1634.49     24.52 o 
  -3   6   2       28.51       22.84      2.16 o 
  -2   6   2     2023.99     2179.99     35.35 o 
  -1   6   2      683.49      760.16     17.39 o 
   0   6   2     1201.14     1197.96     31.52 o 
   1   6   2      682.66      632.44     10.19 o 
   2   6   2     2719.80     3027.57     41.54 o 
   3   6   2       14.78       31.38      2.97 o 
   4   6   2       10.98       10.62      1.26 o 
   5   6   2      660.35      629.13     11.50 o 
   6   6   2       41.22       42.40      2.62 o 
   7   6   2        1.25        2.34      2.35 o 
   8   6   2        0.02        1.62      2.33 o 
   9   6   2        8.05       11.01      3.85 o 
  10   6   2        0.20        5.14      3.86 o 
  11   6   2        6.46       15.42      3.89 o 
 -11   7   2        8.39       18.04      4.77 o 
 -10   7   2       10.08        9.41      3.44 o 
  -9   7   2      108.87      107.59      6.15 o 
  -8   7   2      280.27      258.72      9.13 o 
  -7   7   2       46.77       40.79      3.71 o 
  -6   7   2      336.66      327.34      9.42 o 
  -5   7   2       47.90       48.11      2.69 o 
  -4   7   2      314.07      330.18      7.37 o 
  -3   7   2       52.07       48.83      2.98 o 
  -2   7   2     2019.17     2416.48     39.20 o 
  -1   7   2      775.55      860.96     19.50 o 
   0   7   2        7.20        3.93      1.71 o 
   1   7   2      200.05      234.14      5.05 o 
   2   7   2     2035.61     2259.67     32.03 o 
   3   7   2      478.55      537.77      9.75 o 
   4   7   2       97.91       97.68      3.19 o 
   5   7   2      335.30      346.44      9.51 o 
   6   7   2       50.72       47.38      3.81 o 
   7   7   2      103.51       91.80      4.98 o 
   8   7   2       39.80       37.70      3.76 o 
   9   7   2       91.06       95.85      5.66 o 
  10   7   2       11.31       11.54      4.47 o 
  11   7   2       32.20       43.33      4.83 o 
 -11   8   2        0.54        2.04      3.75 o 
 -10   8   2        2.87        3.07      4.97 o 
  -9   8   2      129.37      153.91      7.37 o 
  -8   8   2      377.25      373.14     11.39 o 
  -7   8   2       26.62       21.77      2.75 o 
  -6   8   2       43.11       43.38      2.80 o 
  -5   8   2      482.77      488.78     10.00 o 
  -4   8   2       54.75       46.86      3.09 o 
  -3   8   2       24.26       25.08      2.42 o 
  -2   8   2     2074.06     2331.64     38.21 o 
  -1   8   2     1276.01     1383.85     29.29 o 
   0   8   2      128.87      118.88      4.14 o 
   1   8   2       65.56       61.40      2.82 o 
   2   8   2      584.09      598.48      9.38 o 
   3   8   2       90.26       74.35      3.05 o 
   4   8   2        7.09        8.99      1.58 o 
   5   8   2      225.72      198.50      7.09 o 
   6   8   2      120.83      116.66      5.53 o 
   7   8   2        3.16        1.21      2.44 o 
   8   8   2       74.22       71.64      5.02 o 
   9   8   2       57.12       56.38      4.69 o 
  10   8   2        1.00        4.32      4.17 o 
 -11   9   2        0.02        6.70      3.93 o 
 -10   9   2       11.09       11.40      3.95 o 
  -9   9   2      218.85      245.35      8.01 o 
  -8   9   2        3.02       12.76      3.39 o 
  -7   9   2      135.99      140.97      6.62 o 
  -6   9   2      102.29       79.24      8.51 o 
  -5   9   2        9.43       13.24      2.29 o 
  -4   9   2       11.26       11.77      2.15 o 
  -3   9   2        2.29        4.69      1.87 o 
  -2   9   2       63.42       78.10      3.82 o 
  -1   9   2      192.78      171.48      6.84 o 
   0   9   2       32.98       31.30      5.93 o 
   1   9   2      283.59      274.37      6.84 o 
   2   9   2      279.16      265.23      5.47 o 
   3   9   2        0.06        1.70      1.49 o 
   4   9   2       65.13       65.05      4.16 o 
   5   9   2       15.90       16.45      2.88 o 
   6   9   2        4.25        3.62      2.52 o 
   7   9   2       33.79       31.45      3.63 o 
   8   9   2        0.35        2.28      3.88 o 
   9   9   2        0.05        8.45      3.19 o 
  10   9   2       50.43       52.48      4.98 o 
 -10  10   2       30.31       32.07      5.88 o 
  -9  10   2       76.84       80.80      5.80 o 
  -8  10   2       56.36       69.70      5.40 o 
  -7  10   2       23.25       26.58      4.46 o 
  -6  10   2      337.19      362.77     13.17 o 
  -5  10   2        8.39        7.42      2.30 o 
  -4  10   2      105.45      103.39      4.68 o 
  -3  10   2       17.54       26.17      3.62 o 
  -2  10   2      525.57      522.94     11.66 o 
  -1  10   2        8.47        1.39      2.26 o 
   0  10   2      336.60      318.53      8.04 o 
   1  10   2        4.77        3.85      1.73 o 
   2  10   2      619.33      647.61     11.52 o 
   3  10   2      198.86      182.51      5.35 o 
   4  10   2       91.14       85.97      4.92 o 
   5  10   2      149.47      128.63      6.03 o 
   6  10   2       53.03       64.43      4.57 o 
   7  10   2       31.99       39.46      5.51 o 
   8  10   2       25.95       28.76      3.90 o 
   9  10   2       28.43       30.28      4.27 o 
  10  10   2       16.49       21.30      3.98 o 
 -10  11   2        5.05       11.41      4.32 o 
  -9  11   2        0.01        3.26      4.22 o 
  -8  11   2       62.23       57.92      5.98 o 
  -7  11   2       21.21       32.94      4.60 o 
  -6  11   2        5.37        4.27      3.25 o 
  -5  11   2      184.58      176.72     10.51 o 
  -4  11   2       47.57       47.89      4.18 o 
  -3  11   2        0.82        1.86      2.07 o 
  -2  11   2       15.80       20.58      2.61 o 
  -1  11   2      231.66      210.13     23.84 o 
   0  11   2        4.05        3.05      1.91 o 
   1  11   2        9.38       10.97      3.86 o 
   2  11   2      232.62      247.10      6.23 o 
   3  11   2      130.36      117.25      4.90 o 
   4  11   2        7.41        6.38      2.47 o 
   5  11   2        7.13        6.50      2.59 o 
   6  11   2        0.81        2.71      2.84 o 
   7  11   2        0.02       -1.66      2.58 o 
   8  11   2       90.67       87.93      5.98 o 
   9  11   2        0.04        1.80      3.19 o 
 -10  12   2        9.46       12.16      4.64 o 
  -9  12   2       20.55       21.39      4.71 o 
  -8  12   2      281.72      257.61     12.01 o 
  -7  12   2        6.56        6.04      3.43 o 
  -6  12   2       88.79       84.00      6.55 o 
  -5  12   2       23.81       22.65      2.96 o 
  -4  12   2        7.99        3.08      2.40 o 
  -3  12   2       84.04       83.06      4.58 o 
  -2  12   2       32.86       26.70      2.94 o 
  -1  12   2        1.79        0.98      1.99 o 
   0  12   2        2.39        4.10      1.96 o 
   1  12   2       99.80       86.41      3.73 o 
   2  12   2       69.70       58.40      3.15 o 
   3  12   2      140.85      144.68      8.68 o 
   4  12   2        1.80        1.18      2.97 o 
   5  12   2        3.82       -2.45      2.66 o 
   6  12   2        3.52        4.77      2.98 o 
   7  12   2        6.50        3.00      2.96 o 
   8  12   2       27.83       30.78      4.35 o 
   9  12   2       76.21       75.86      6.01 o 
  -9  13   2       29.56       34.86      8.34 o 
  -8  13   2       14.85       25.04      4.97 o 
  -7  13   2       43.94       46.27     12.81 o 
  -6  13   2       20.63       16.01      6.84 o 
  -5  13   2      108.11       98.37      6.91 o 
  -4  13   2       33.57       47.00      3.88 o 
  -3  13   2        2.22        7.18      2.69 o 
  -2  13   2       18.57       20.42      5.16 o 
  -1  13   2       28.39       26.55      2.96 o 
   0  13   2        7.59        5.71      2.36 o 
   1  13   2        1.61       -1.72      2.23 o 
   2  13   2        9.81        9.22      2.10 o 
   3  13   2       42.38       44.83      3.93 o 
   4  13   2      119.62      109.58      7.55 o 
   5  13   2        0.21       -1.88      3.41 o 
   6  13   2       29.72       31.31      4.22 o 
   7  13   2       11.78       10.02      3.38 o 
   8  13   2        8.31       12.19      3.84 o 
   9  13   2       20.24       30.92      4.61 o 
  -9  14   2        3.59        7.81      6.45 o 
  -8  14   2        5.69        6.72      4.10 o 
  -7  14   2       19.91       25.99      4.84 o 
  -6  14   2        5.33       11.47      4.53 o 
  -5  14   2       14.54       16.47      4.21 o 
  -4  14   2       35.33       39.50      3.83 o 
  -3  14   2        2.28        6.86      2.81 o 
  -2  14   2      409.54      416.57     11.10 o 
  -1  14   2      729.24      722.08     30.12 o 
   0  14   2        8.22        9.05      2.73 o 
   1  14   2        9.16       12.61      2.34 o 
   2  14   2       63.36       65.91      3.65 o 
   3  14   2      219.80      250.04     24.19 o 
   4  14   2       51.36       52.55      7.18 o 
   5  14   2       13.28       11.95      4.34 o 
   6  14   2       57.91       56.48      6.28 o 
   7  14   2        4.00        9.60      4.66 o 
   8  14   2       53.49       51.27      5.24 o 
  -8  15   2        6.24       13.24      4.78 o 
  -7  15   2        6.03        8.28      4.17 o 
  -6  15   2       22.65       26.77      5.59 o 
  -5  15   2        3.04        2.60      6.70 o 
  -4  15   2        6.69       11.82      3.36 o 
  -3  15   2       20.68       26.83      3.72 o 
  -2  15   2      158.95      148.59      9.18 o 
  -1  15   2      251.90      270.42      8.81 o 
   0  15   2       13.37        8.70      3.44 o 
   1  15   2        6.08        4.59      3.83 o 
   2  15   2       21.24       14.94      3.20 o 
   3  15   2       68.88       65.94      6.40 o 
   4  15   2        0.28        3.39      3.92 o 
   5  15   2        0.03        3.30      4.91 o 
   6  15   2       21.66       18.93      4.89 o 
   7  15   2        0.86        8.14      4.76 o 
  -7  16   2        0.97        4.00      4.48 o 
  -6  16   2       14.05       26.43      5.54 o 
  -5  16   2       15.18       28.45      5.28 o 
  -4  16   2       42.57       33.72      5.26 o 
  -3  16   2       15.34       16.58      4.51 o 
  -2  16   2       57.63       58.01      5.41 o 
  -1  16   2        4.99        7.66      3.02 o 
   0  16   2       48.64       46.75      4.84 o 
   1  16   2       80.18       74.49      6.75 o 
   2  16   2       13.13       18.33      3.92 o 
   3  16   2       10.56        9.32      4.01 o 
   4  16   2       18.19       20.46      4.77 o 
   5  16   2        0.01        3.34      3.95 o 
   6  16   2        0.56        1.16      4.35 o 
   7  16   2        4.39        3.97      4.37 o 
  -6  17   2        7.30       10.02      4.83 o 
  -5  17   2        3.73        1.26      4.08 o 
  -4  17   2       25.50       26.99      5.43 o 
  -3  17   2        8.51       12.20      4.03 o 
  -2  17   2       65.05       73.19      5.25 o 
  -1  17   2      173.19      164.53      7.94 o 
   0  17   2       36.05       29.00      3.99 o 
   1  17   2        8.75        8.99      3.25 o 
   2  17   2       14.04       18.55      3.75 o 
   3  17   2        2.48        4.87      4.11 o 
   4  17   2       26.07       24.16      5.80 o 
   5  17   2       34.26       40.72      6.61 o 
   6  17   2        0.86        6.49      4.59 o 
  -5  18   2       44.97       48.58      6.35 o 
  -4  18   2        7.28       21.62     13.03 o 
  -3  18   2        0.34        5.35      5.66 o 
  -2  18   2        1.44        2.34      3.24 o 
  -1  18   2      264.93      274.13      8.50 o 
   0  18   2        0.22        1.33      3.36 o 
   1  18   2       11.06       12.07      3.36 o 
   2  18   2      103.06      112.37      8.68 o 
   3  18   2      146.29      152.91      9.85 o 
   4  18   2        4.54        5.76      5.28 o 
   5  18   2        0.23        0.77      4.51 o 
  -4  19   2       14.66       21.84      4.91 o 
  -3  19   2        0.12        3.02      4.41 o 
  -2  19   2        8.34       10.72      3.57 o 
  -1  19   2      141.59      140.35      8.41 o 
   0  19   2        1.95        4.47      3.64 o 
   1  19   2        4.86        7.86      3.54 o 
   2  19   2        5.63        5.89      4.28 o 
   3  19   2        0.91        2.02      4.49 o 
  -2  20   2        6.95        6.67      3.16 o 
  -1  20   2        0.02        9.19      5.22 o 
   0  20   2        2.30        5.40      3.37 o 
   1  20   2       15.45       18.79      5.22 o 
 -12   1   3       12.89        5.18      6.00 o 
 -11   1   3        2.15       10.01      5.24 o 
 -10   1   3       17.86       12.59      4.61 o 
  -9   1   3        0.06        2.19      2.31 o 
  -8   1   3       98.93       93.70      4.13 o 
  -7   1   3      122.48      122.64      2.88 o 
  -6   1   3       46.80       43.77      1.79 o 
  -5   1   3      781.94      783.90     16.70 o 
  -4   1   3      798.34      805.26     13.51 o 
  -3   1   3      261.86      264.07      5.89 o 
  -2   1   3        0.25        1.09      1.09 o 
  -1   1   3       71.45       64.91      2.69 o 
   0   1   3     1706.91     1748.83     24.44 o 
   1   1   3      163.32      162.96      4.62 o 
   2   1   3       18.76       26.04      1.44 o 
   3   1   3      415.61      409.63      7.30 o 
   4   1   3     2534.05     2817.52     31.90 o 
   5   1   3       20.18       18.99      1.45 o 
   6   1   3       73.22       72.07      2.56 o 
   7   1   3      331.27      342.76      7.15 o 
   8   1   3       98.29      100.20      4.58 o 
   9   1   3       28.13       34.70      5.64 o 
  10   1   3       82.65       92.75      8.48 o 
  11   1   3      116.31      107.41      9.07 o 
 -12   2   3        0.45       -0.51      5.56 o 
 -11   2   3        2.86        8.04      5.33 o 
 -10   2   3        4.26        5.42      3.13 o 
  -9   2   3       39.89       45.23      5.69 o 
  -8   2   3       43.12       54.27      2.88 o 
  -7   2   3        7.77       10.84      1.95 o 
  -6   2   3        0.63       -0.23      1.11 o 
  -5   2   3        8.44        4.81      1.22 o 
  -4   2   3       75.87       77.18      3.20 o 
  -3   2   3       57.03       39.70      2.22 o 
  -2   2   3      831.06      779.23     12.64 o 
  -1   2   3        6.43       11.24      1.44 o 
   0   2   3       35.75       25.36      1.49 o 
   1   2   3     1152.17     1219.12     20.82 o 
   2   2   3      498.12      560.85      9.13 o 
   3   2   3      515.64      576.96      9.61 o 
   4   2   3        0.86        1.80      1.90 o 
   5   2   3      165.48      177.55      4.02 o 
   6   2   3       63.33       57.20      2.68 o 
   7   2   3       50.89       57.05      2.90 o 
   8   2   3       43.25       45.70      4.19 o 
   9   2   3       79.83       81.87      5.60 o 
  10   2   3      402.68      405.04     13.08 o 
  11   2   3        3.14        5.28      4.58 o 
 -12   3   3       35.90       48.61      7.60 o 
 -11   3   3       41.83       37.68      6.80 o 
 -10   3   3       13.60       11.40      3.73 o 
  -9   3   3      149.09      147.17      6.79 o 
  -8   3   3        0.06        2.10      1.76 o 
  -7   3   3      853.02      785.81     13.35 o 
  -6   3   3      186.30      168.73      3.99 o 
  -5   3   3      412.77      388.96      7.39 o 
  -4   3   3     1945.49     2050.28     26.41 o 
  -3   3   3       82.27       71.30      3.36 o 
  -2   3   3       46.08       39.78      2.12 o 
  -1   3   3      456.61      456.13      7.86 o 
   0   3   3     1790.17     1946.17     27.09 o 
   1   3   3      670.27      664.53     17.69 o 
   2   3   3      101.68       93.31      3.56 o 
   3   3   3     4539.11     5063.35     67.52 o 
   4   3   3      758.57      777.44     11.20 o 
   5   3   3       36.45       33.25      2.62 o 
   6   3   3        1.56        2.02      2.02 o 
   7   3   3      104.34      102.13      4.48 o 
   8   3   3       72.18       68.94      4.85 o 
   9   3   3       78.78       86.26      5.71 o 
  10   3   3       17.54       24.07      4.14 o 
  11   3   3        0.11        1.71      7.41 o 
 -12   4   3        0.39        8.34      5.98 o 
 -11   4   3       17.31       22.62      8.13 o 
 -10   4   3       59.27       53.16      4.77 o 
  -9   4   3        6.57        8.50      3.04 o 
  -8   4   3       23.52       22.89      2.73 o 
  -7   4   3      864.71      866.88     13.57 o 
  -6   4   3       97.22       93.79      3.33 o 
  -5   4   3      256.64      263.37      5.93 o 
  -4   4   3     2462.31     2776.57     34.88 o 
  -3   4   3      353.70      342.15      6.42 o 
  -2   4   3      124.78      103.89      3.32 o 
  -1   4   3       46.52       45.85      1.98 o 
   0   4   3       16.91       20.57      1.46 o 
   1   4   3      140.61      123.83      5.20 o 
   2   4   3      103.25       98.66      3.71 o 
   3   4   3      906.58      975.76     15.43 o 
   4   4   3       72.26       62.98      2.07 o 
   5   4   3      110.67      113.14      4.52 o 
   6   4   3       52.31       52.63      6.42 o 
   7   4   3        0.00        0.31      2.19 o 
   8   4   3       39.16       32.32      3.13 o 
   9   4   3        2.63        4.58      3.05 o 
  10   4   3        1.97        6.00      3.68 o 
  11   4   3        5.94        5.99      4.02 o 
 -11   5   3       61.41       69.02      8.17 o 
 -10   5   3       30.66       30.76      4.18 o 
  -9   5   3       51.02       51.28      4.67 o 
  -8   5   3      393.55      340.51     11.61 o 
  -7   5   3      157.78      133.52      4.21 o 
  -6   5   3       43.29       45.59      2.93 o 
  -5   5   3       14.08       20.68      2.17 o 
  -4   5   3      490.75      517.20      8.96 o 
  -3   5   3      125.77      120.26      3.55 o 
  -2   5   3      126.71      122.22      4.45 o 
  -1   5   3       29.63       26.97      1.80 o 
   0   5   3       16.10       20.18      1.82 o 
   1   5   3        3.08        3.33      1.33 o 
   2   5   3        0.65       -1.22      1.80 o 
   3   5   3       71.93       78.19      3.82 o 
   4   5   3      581.50      650.67      9.69 o 
   5   5   3        5.29        6.22      2.23 o 
   6   5   3      238.88      244.48      7.85 o 
   7   5   3        0.03        1.73      2.25 o 
   8   5   3       17.08       14.26      3.06 o 
   9   5   3        1.78        1.82      4.91 o 
  10   5   3        4.35        5.89      3.49 o 
  11   5   3        9.51       16.57      4.09 o 
 -11   6   3       49.40       63.56      5.66 o 
 -10   6   3        0.00        3.55      3.16 o 
  -9   6   3       35.98       42.95      4.40 o 
  -8   6   3      345.32      351.87      8.98 o 
  -7   6   3       19.65       18.02      2.53 o 
  -6   6   3        6.53       15.84      2.21 o 
  -5   6   3      152.84      152.43      5.23 o 
  -4   6   3      265.21      277.33      6.82 o 
  -3   6   3        9.06        6.53      1.77 o 
  -2   6   3      165.24      143.83      4.95 o 
  -1   6   3      464.29      533.69     11.50 o 
   0   6   3      103.18      118.07      3.02 o 
   1   6   3      351.91      376.97      6.20 o 
   2   6   3      384.69      395.07      7.55 o 
   3   6   3       48.15       57.88      2.25 o 
   4   6   3       19.31       20.56      1.83 o 
   5   6   3      157.84      150.64      5.94 o 
   6   6   3       49.39       43.85      3.57 o 
   7   6   3        3.68        4.30      2.58 o 
   8   6   3       24.73       20.60      6.39 o 
   9   6   3       18.38       24.25      5.02 o 
  10   6   3       10.29        5.66      3.31 o 
 -11   7   3       64.39       63.14      7.51 o 
 -10   7   3        9.58        4.38      3.46 o 
  -9   7   3        2.89        5.10      3.26 o 
  -8   7   3       29.74       27.17      3.93 o 
  -7   7   3      425.81      352.14     15.80 o 
  -6   7   3       21.07       22.09      2.45 o 
  -5   7   3      240.43      235.90      6.46 o 
  -4   7   3      704.63      757.09     22.80 o 
  -3   7   3      613.51      587.90     12.62 o 
  -2   7   3       20.77       22.62      2.78 o 
  -1   7   3     1173.85     1105.23     19.83 o 
   0   7   3      828.72      832.14     20.74 o 
   1   7   3      185.20      156.36      3.94 o 
   2   7   3       79.28       55.89      3.06 o 
   3   7   3      966.17      912.32     15.14 o 
   4   7   3      215.72      204.01      5.18 o 
   5   7   3      124.24      123.49      8.91 o 
   6   7   3       80.75       72.17      4.54 o 
   7   7   3      320.75      303.31      9.76 o 
   8   7   3        3.83        8.41      2.81 o 
   9   7   3       17.35       16.32      4.31 o 
  10   7   3        0.13       -0.18      3.79 o 
 -11   8   3        0.00        4.94      3.87 o 
 -10   8   3        0.47        6.67      3.52 o 
  -9   8   3        1.62        8.02      3.02 o 
  -8   8   3      198.35      181.69      7.84 o 
  -7   8   3      573.79      569.95     24.66 o 
  -6   8   3        2.69        3.07      1.93 o 
  -5   8   3       19.00       19.54      2.58 o 
  -4   8   3      175.18      205.34     14.96 o 
  -3   8   3     1000.54     1039.11     19.73 o 
  -2   8   3      349.54      366.29     11.28 o 
  -1   8   3      353.66      376.47      8.90 o 
   0   8   3      117.04      118.67      4.22 o 
   1   8   3       10.61       10.17      1.93 o 
   2   8   3        4.77        5.05      1.67 o 
   3   8   3       33.81       39.45      3.36 o 
   4   8   3       53.77       54.67      3.84 o 
   5   8   3       63.63       58.34      6.33 o 
   6   8   3       19.38       15.63      2.95 o 
   7   8   3       39.94       39.77      3.94 o 
   8   8   3        8.69       13.86      3.41 o 
   9   8   3        0.76        3.92      3.15 o 
  10   8   3        9.24       16.34      4.86 o 
 -11   9   3       47.50       50.26      5.47 o 
 -10   9   3       21.81       20.79      4.28 o 
  -9   9   3       59.58       60.79      5.98 o 
  -8   9   3      123.76      117.83      6.64 o 
  -7   9   3       69.70       63.12      4.92 o 
  -6   9   3       72.18       67.36      4.13 o 
  -5   9   3       85.68       75.17      4.26 o 
  -4   9   3       27.37       35.18      3.45 o 
  -3   9   3        1.65        7.34      2.13 o 
  -2   9   3       70.79       76.33      4.89 o 
  -1   9   3       41.35       37.12      2.79 o 
   0   9   3      899.84     1013.94     26.21 o 
   1   9   3        1.69        3.32      4.15 o 
   2   9   3       17.32       23.21      2.64 o 
   3   9   3       17.56       13.07      1.94 o 
   4   9   3       50.90       51.50      3.97 o 
   5   9   3       24.52       20.60      3.18 o 
   6   9   3       56.58       48.25      4.09 o 
   7   9   3       19.78       12.15      3.35 o 
   8   9   3        4.60        7.63      3.02 o 
   9   9   3        0.30        0.84      3.08 o 
  10   9   3        4.46        8.68      4.58 o 
 -10  10   3        8.19        6.36      5.69 o 
  -9  10   3        1.41        4.73      3.34 o 
  -8  10   3        0.87        1.21      3.93 o 
  -7  10   3       28.03       31.04      4.78 o 
  -6  10   3        2.39        4.74      2.21 o 
  -5  10   3        6.23       12.92      2.55 o 
  -4  10   3       26.54       28.15      4.78 o 
  -3  10   3        4.59        4.66      2.22 o 
  -2  10   3        5.11        5.80      2.05 o 
  -1  10   3        6.57       11.82      2.47 o 
   0  10   3      103.30       97.62      4.78 o 
   1  10   3       67.89       68.16      3.36 o 
   2  10   3       86.97       86.51      3.15 o 
   3  10   3        2.76        3.73      1.92 o 
   4  10   3       55.52       47.55      3.96 o 
   5  10   3       59.49       53.95      4.44 o 
   6  10   3      156.08      150.06      7.07 o 
   7  10   3       93.05       78.68      5.46 o 
   8  10   3        6.59        6.02      4.56 o 
   9  10   3        1.66        8.77      3.21 o 
 -10  11   3        6.72       11.38      4.48 o 
  -9  11   3       73.66       62.35      6.40 o 
  -8  11   3        1.76        2.09      3.71 o 
  -7  11   3       26.44       30.09      4.79 o 
  -6  11   3       16.68       15.65      3.94 o 
  -5  11   3        0.46        4.99      2.26 o 
  -4  11   3       42.38       42.39      3.68 o 
  -3  11   3      436.55      441.34     11.16 o 
  -2  11   3       18.19       17.46      2.59 o 
  -1  11   3      358.54      350.00      9.18 o 
   0  11   3      477.90      479.36     11.35 o 
   1  11   3       71.69       76.12      5.09 o 
   2  11   3       97.36      101.17      4.83 o 
   3  11   3       81.92       79.01      3.80 o 
   4  11   3      204.71      211.40      8.82 o 
   5  11   3       75.33       70.06      6.07 o 
   6  11   3      294.22      301.20     10.48 o 
   7  11   3      362.20      351.79     11.59 o 
   8  11   3        7.74        8.28      3.26 o 
   9  11   3        0.04        1.34      3.17 o 
  -9  12   3        1.16        1.84      8.12 o 
  -8  12   3       12.92       11.23      4.18 o 
  -7  12   3       23.27       21.27      6.80 o 
  -6  12   3        3.62        3.29      4.59 o 
  -5  12   3       30.61       38.10      4.73 o 
  -4  12   3        2.17        0.66      2.61 o 
  -3  12   3      139.30      156.65     12.47 o 
  -2  12   3       24.12       21.79      2.98 o 
  -1  12   3       55.29       59.96      3.80 o 
   0  12   3        2.84        2.33      2.11 o 
   1  12   3       12.00       12.75      3.85 o 
   2  12   3       34.87       31.21      3.16 o 
   3  12   3       16.75       19.76      2.83 o 
   4  12   3        1.20       -0.89      2.75 o 
   5  12   3       43.32       42.40      4.52 o 
   6  12   3       70.80       79.79      5.62 o 
   7  12   3       59.63       61.42      5.19 o 
   8  12   3        2.64        6.36      3.30 o 
   9  12   3        0.08        0.62      3.50 o 
  -9  13   3        9.30       11.27      4.78 o 
  -8  13   3        4.32        4.80      4.02 o 
  -7  13   3        0.21        2.22      3.74 o 
  -6  13   3        0.29       -1.79      3.27 o 
  -5  13   3        2.40        4.29      3.12 o 
  -4  13   3      112.49      119.85      6.41 o 
  -3  13   3       96.04      101.22      5.31 o 
  -2  13   3        4.01        9.49      2.72 o 
  -1  13   3        4.18        9.18      2.61 o 
   0  13   3      243.33      239.54      7.60 o 
   1  13   3        8.51        6.00      2.98 o 
   2  13   3       28.12       26.89      3.27 o 
   3  13   3       35.67       32.92      4.97 o 
   4  13   3       35.04       40.19      5.31 o 
   5  13   3       25.51       22.54      4.10 o 
   6  13   3        9.31       11.27      4.59 o 
   7  13   3       24.79       33.53      4.33 o 
   8  13   3       25.84       27.62      4.23 o 
  -8  14   3        2.09        1.46      3.84 o 
  -7  14   3        2.63        6.02      5.16 o 
  -6  14   3        0.94        4.97      3.63 o 
  -5  14   3        2.18        0.37      3.56 o 
  -4  14   3        8.24       11.36      3.08 o 
  -3  14   3      131.10      121.97      6.34 o 
  -2  14   3       32.15       29.68      3.60 o 
  -1  14   3       37.82       36.79      3.76 o 
   0  14   3       64.53       67.47      4.31 o 
   1  14   3       11.56        9.95      2.79 o 
   2  14   3       41.47       37.50      4.07 o 
   3  14   3        0.39        4.62      3.79 o 
   4  14   3       15.34       11.24      4.18 o 
   5  14   3       13.93       15.84      5.95 o 
   6  14   3      175.96      171.74      9.36 o 
   7  14   3       69.64       65.99      6.34 o 
  -8  15   3       10.12       17.44      5.10 o 
  -7  15   3       25.84       30.49      5.08 o 
  -6  15   3       12.76       14.94      4.90 o 
  -5  15   3       32.45       36.49      5.50 o 
  -4  15   3       82.09       94.53      5.75 o 
  -3  15   3       36.59       38.40      4.06 o 
  -2  15   3       27.18       21.12      3.46 o 
  -1  15   3        0.18        0.98      3.81 o 
   0  15   3       96.27       91.54      6.54 o 
   1  15   3       17.09       11.85      3.30 o 
   2  15   3       61.85       73.01      4.94 o 
   3  15   3        2.11        3.31      3.86 o 
   4  15   3       44.12       51.65     10.76 o 
   5  15   3       16.73        9.20      4.51 o 
   6  15   3      110.65      132.78      9.45 o 
   7  15   3        1.27        4.17      4.70 o 
  -7  16   3       16.30       14.06      4.68 o 
  -6  16   3       31.47       39.69      6.97 o 
  -5  16   3       61.04       67.97      6.83 o 
  -4  16   3       12.59       19.16      3.90 o 
  -3  16   3        7.46        7.34      3.36 o 
  -2  16   3        2.18       -1.95      3.03 o 
  -1  16   3        2.00        5.39      3.25 o 
   0  16   3        2.68       -0.60      4.36 o 
   1  16   3        2.31        1.02      3.11 o 
   2  16   3        0.32        2.52      3.74 o 
   3  16   3        9.41       17.44      4.65 o 
   4  16   3        2.52        7.81      4.16 o 
   5  16   3       41.74       47.92      6.42 o 
   6  16   3       19.40       20.71      5.35 o 
  -6  17   3        0.01        1.99      4.69 o 
  -5  17   3       31.12       32.17      6.07 o 
  -4  17   3        5.47        8.09      5.03 o 
  -3  17   3      174.22      209.15      8.72 o 
  -2  17   3        6.92        6.05      3.57 o 
  -1  17   3      125.83      141.50      8.86 o 
   0  17   3       72.51       63.89      5.23 o 
   1  17   3        5.75       17.88      3.73 o 
   2  17   3       13.91       17.02      4.97 o 
   3  17   3        0.01       10.63      6.97 o 
   4  17   3        6.24        8.38      5.23 o 
   5  17   3       13.96       17.27      4.99 o 
  -5  18   3        1.14        6.72      8.65 o 
  -4  18   3       63.09       71.37      7.39 o 
  -3  18   3      123.95      127.85      7.19 o 
  -2  18   3       16.71       17.66      7.46 o 
  -1  18   3        9.13        8.45      4.76 o 
   0  18   3       35.41       26.26      4.24 o 
   1  18   3        7.58        9.59      7.19 o 
   2  18   3        8.70        2.06      4.40 o 
   3  18   3        7.04        9.21      4.87 o 
   4  18   3        5.96       11.43      4.90 o 
  -3  19   3       10.46       12.34      5.44 o 
  -2  19   3        7.76       12.19      4.70 o 
  -1  19   3        4.17        3.78      3.87 o 
   0  19   3       31.19       27.88      4.32 o 
   1  19   3        1.02        9.07      9.33 o 
   2  19   3       15.93       25.23      5.60 o 
 -12   0   4       10.28       -1.63      7.51 o 
 -11   0   4       24.45       36.86      8.83 o 
 -10   0   4        1.62       -0.03      6.02 o 
  -9   0   4      112.24       96.94     10.69 o 
  -8   0   4       69.22       63.72      4.17 o 
  -7   0   4       47.09       38.45      3.27 o 
  -6   0   4      634.83      619.40     17.13 o 
  -5   0   4       61.79       57.61      8.27 o 
  -4   0   4      182.09      183.90      7.55 o 
  -3   0   4      312.14      271.24      9.18 o 
  -2   0   4      694.72      687.73     12.74 o 
  -1   0   4      839.78      852.74     18.72 o 
   0   0   4      720.05      895.06     19.98 o 
   1   0   4     9840.31    11031.49    202.68 o 
   2   0   4      872.52      833.56     19.60 o 
   3   0   4     1512.72     1594.28     33.19 o 
   4   0   4      279.58      256.79      6.81 o 
   5   0   4     1002.28      989.73     18.79 o 
   6   0   4       72.45       73.16      3.88 o 
   7   0   4     1082.32     1108.00     41.95 o 
   8   0   4      170.78      168.72     14.95 o 
   9   0   4        1.10       -1.25      5.61 o 
  10   0   4       12.98       26.58      7.48 o 
 -12   1   4        6.19       11.01      5.93 o 
 -11   1   4       34.90       33.29      6.52 o 
 -10   1   4        6.60        4.52      4.02 o 
  -9   1   4        5.43       10.34      2.20 o 
  -8   1   4        0.66        0.70      1.54 o 
  -7   1   4      169.39      174.93      5.06 o 
  -6   1   4      112.87      104.08      4.34 o 
  -5   1   4       25.57       28.83      2.56 o 
  -4   1   4       50.75       46.12      4.84 o 
  -3   1   4       48.93       42.88      3.24 o 
  -2   1   4        0.54        0.32      0.74 o 
  -1   1   4     1432.62     1516.48     22.25 o 
   0   1   4     2394.49     2580.91     41.43 o 
   1   1   4        2.72       -3.90      2.76 o 
   2   1   4      141.05      179.89      4.41 o 
   3   1   4       72.53       75.02      2.29 o 
   4   1   4        2.20        4.54      1.10 o 
   5   1   4       41.53       45.68      2.14 o 
   6   1   4       16.34       18.67      1.75 o 
   7   1   4       14.00        9.06      3.05 o 
   8   1   4      504.84      507.85     18.43 o 
   9   1   4       26.57       30.66      5.56 o 
  10   1   4        2.39        4.07      6.21 o 
 -12   2   4       10.18        8.53      6.31 o 
 -11   2   4        0.30       -2.49      4.92 o 
 -10   2   4       10.67       13.17      3.30 o 
  -9   2   4       10.20        9.11      2.20 o 
  -8   2   4      137.05      128.54      5.16 o 
  -7   2   4      111.61      108.44      4.92 o 
  -6   2   4       66.27       65.53      4.25 o 
  -5   2   4        3.18        5.71      1.79 o 
  -4   2   4        0.99        0.31      1.54 o 
  -3   2   4        0.06        2.34      1.39 o 
  -2   2   4       99.21       93.71      2.69 o 
  -1   2   4      119.89      124.60      3.54 o 
   0   2   4      223.95      233.33      5.24 o 
   1   2   4       91.90       98.93      4.10 o 
   2   2   4        2.12        8.53      1.88 o 
   3   2   4       19.14       15.77      2.13 o 
   4   2   4      155.03      167.21      3.88 o 
   5   2   4        4.44        4.51      1.43 o 
   6   2   4       46.26       44.75      3.16 o 
   7   2   4        1.59        2.47      3.62 o 
   8   2   4      155.72      161.90      7.44 o 
   9   2   4       11.81       14.98      4.83 o 
  10   2   4        2.05        3.16      4.07 o 
 -11   3   4       32.26       28.07      6.36 o 
 -10   3   4       16.46       17.63      3.64 o 
  -9   3   4       27.54       25.30      3.74 o 
  -8   3   4       15.94       17.05      4.25 o 
  -7   3   4      193.91      194.83      8.09 o 
  -6   3   4        2.43        5.39      1.76 o 
  -5   3   4       28.91       29.72      3.78 o 
  -4   3   4       25.22       21.14      2.22 o 
  -3   3   4       63.22       52.09      2.80 o 
  -2   3   4       58.29       65.83      3.49 o 
  -1   3   4      120.87      111.20      3.37 o 
   0   3   4      667.33      710.23     11.72 o 
   1   3   4      483.62      509.79     11.03 o 
   2   3   4       13.90       27.51      5.35 o 
   3   3   4      194.58      200.65      5.25 o 
   4   3   4       21.20       25.65      2.16 o 
   5   3   4       10.46        8.20      1.83 o 
   6   3   4        0.28       -3.27      2.18 o 
   7   3   4        7.35       10.94      2.61 o 
   8   3   4      257.00      261.60      9.56 o 
   9   3   4      103.13       99.60      8.07 o 
  10   3   4        3.14        8.72      5.02 o 
 -11   4   4        2.81        4.62      5.09 o 
 -10   4   4       54.26       44.37      4.74 o 
  -9   4   4       95.83       76.27     12.13 o 
  -8   4   4        0.75        1.59      2.22 o 
  -7   4   4      104.89       96.94      4.41 o 
  -6   4   4      166.16      156.75      4.81 o 
  -5   4   4        1.97        1.45      1.52 o 
  -4   4   4       73.56       67.72      3.43 o 
  -3   4   4       16.17        9.80      1.73 o 
  -2   4   4      398.46      388.71     17.77 o 
  -1   4   4      702.16      749.89     12.37 o 
   0   4   4       15.00       11.75      1.77 o 
   1   4   4     2535.36     2820.91     45.48 o 
   2   4   4      336.93      320.98      8.19 o 
   3   4   4      547.75      547.59     10.28 o 
   4   4   4       78.96       73.23      3.23 o 
   5   4   4      615.40      614.98     13.89 o 
   6   4   4      110.49      101.45      9.85 o 
   7   4   4      353.22      354.91     10.30 o 
   8   4   4        0.17        3.45      5.84 o 
   9   4   4       10.44       14.95      3.46 o 
  10   4   4        4.72        1.62      4.00 o 
 -11   5   4       56.64       69.67      5.96 o 
 -10   5   4        2.13        3.24      3.39 o 
  -9   5   4       33.23       34.46      4.37 o 
  -8   5   4       47.85       56.32      3.77 o 
  -7   5   4       42.70       32.35      3.05 o 
  -6   5   4       71.11       56.92      3.45 o 
  -5   5   4       40.64       45.87      2.72 o 
  -4   5   4       47.83       45.52      2.57 o 
  -3   5   4        0.62        2.25      1.41 o 
  -2   5   4        0.34       -0.45      1.35 o 
  -1   5   4      890.63      877.20     15.95 o 
   0   5   4      544.42      516.31      9.24 o 
   1   5   4      162.95      185.86      5.87 o 
   2   5   4      135.05      142.07      5.04 o 
   3   5   4       53.98       55.20      2.85 o 
   4   5   4       15.01       16.19      2.07 o 
   5   5   4       61.52       56.37      3.96 o 
   6   5   4       38.18       41.73      3.71 o 
   7   5   4      125.13      120.69     10.76 o 
   8   5   4       88.68       75.46      5.09 o 
   9   5   4       26.19       32.46      4.20 o 
  10   5   4        2.13        7.73      5.29 o 
 -11   6   4        5.70       13.33      4.20 o 
 -10   6   4      149.51      142.00      7.63 o 
  -9   6   4       59.31       56.87      5.06 o 
  -8   6   4       59.03       54.03      4.84 o 
  -7   6   4      143.14      138.73      5.43 o 
  -6   6   4       21.74       22.13      2.60 o 
  -5   6   4        3.94        7.50      1.99 o 
  -4   6   4        9.89        7.92      1.72 o 
  -3   6   4       86.67       82.37      3.51 o 
  -2   6   4      508.08      549.75     10.31 o 
  -1   6   4      102.45       81.15      3.17 o 
   0   6   4       48.32       41.68      1.97 o 
   1   6   4        1.29        0.70      1.38 o 
   2   6   4      170.35      166.27      7.34 o 
   3   6   4      265.70      245.58      7.63 o 
   4   6   4       48.47       43.64      2.87 o 
   5   6   4       30.51       25.41      5.50 o 
   6   6   4       68.35       62.97      4.51 o 
   7   6   4        0.08       -1.90      2.53 o 
   8   6   4       89.86       87.73     10.97 o 
   9   6   4       10.64       11.43      3.52 o 
  10   6   4        0.60       10.57      3.65 o 
 -11   7   4      110.82      119.11      7.41 o 
 -10   7   4        6.11        7.97      3.67 o 
  -9   7   4       53.40       46.62      4.83 o 
  -8   7   4        8.06        7.44      3.12 o 
  -7   7   4      125.21      129.97      5.29 o 
  -6   7   4        1.74        2.68      2.08 o 
  -5   7   4       14.63       13.88      2.47 o 
  -4   7   4      172.85      177.95      6.35 o 
  -3   7   4       10.80       16.63      2.02 o 
  -2   7   4        4.80        8.32      1.86 o 
  -1   7   4        0.31        1.27      1.40 o 
   0   7   4        8.49        3.92      1.23 o 
   1   7   4        0.65       -0.87      1.41 o 
   2   7   4      133.99      123.78      4.09 o 
   3   7   4        5.47        9.37      1.62 o 
   4   7   4       57.64       57.41      2.49 o 
   5   7   4       16.00       15.08      2.92 o 
   6   7   4        1.48        4.97      2.68 o 
   7   7   4        3.20        3.97      2.71 o 
   8   7   4       14.67       23.74      3.47 o 
   9   7   4        0.28        2.58      4.25 o 
  10   7   4        4.22        1.55      3.46 o 
 -11   8   4        0.01        6.64      4.05 o 
 -10   8   4       75.20       62.32      5.71 o 
  -9   8   4       46.84       32.75      5.04 o 
  -8   8   4        3.60        5.15      3.16 o 
  -7   8   4       41.22       41.86      3.38 o 
  -6   8   4       60.90       53.61      3.58 o 
  -5   8   4       79.18       71.68      6.33 o 
  -4   8   4      132.76      121.96      5.28 o 
  -3   8   4        1.61        1.56      1.88 o 
  -2   8   4        0.05       -0.26      1.90 o 
  -1   8   4       25.80       22.29      2.95 o 
   0   8   4       43.28       42.27      2.32 o 
   1   8   4      255.88      258.36      5.18 o 
   2   8   4      124.07      122.35      5.07 o 
   3   8   4        1.29        5.76      1.88 o 
   4   8   4      637.16      610.28     18.17 o 
   5   8   4      116.12      103.82      5.51 o 
   6   8   4       26.93       32.22      3.99 o 
   7   8   4        8.49        6.60      2.80 o 
   8   8   4       22.90       25.17      3.74 o 
   9   8   4       10.28       15.07      3.48 o 
 -10   9   4       18.33       25.38      6.62 o 
  -9   9   4        1.96        4.31      3.44 o 
  -8   9   4        9.31       10.86      4.79 o 
  -7   9   4        0.27        0.85      2.94 o 
  -6   9   4       18.97       31.69      3.32 o 
  -5   9   4       44.51       50.22      3.88 o 
  -4   9   4      320.29      317.05      9.21 o 
  -3   9   4       19.16       20.77      2.71 o 
  -2   9   4       70.67       77.04      4.08 o 
  -1   9   4      144.81      145.99      5.26 o 
   0   9   4       69.70       60.24      3.23 o 
   1   9   4       74.40       66.70      3.86 o 
   2   9   4      267.97      260.45      7.85 o 
   3   9   4      388.93      375.54      8.69 o 
   4   9   4       12.23       16.08      3.30 o 
   5   9   4      314.64      299.98      9.87 o 
   6   9   4       29.03       26.33      3.78 o 
   7   9   4        4.10        1.67      2.71 o 
   8   9   4        4.21        4.17      3.94 o 
   9   9   4        0.24        6.69      3.23 o 
 -10  10   4       48.63       37.33      8.95 o 
  -9  10   4       35.97       23.38      4.81 o 
  -8  10   4       12.16       17.99      4.45 o 
  -7  10   4        2.03        4.93      3.44 o 
  -6  10   4        6.88        8.35      2.60 o 
  -5  10   4       26.41       30.72      3.41 o 
  -4  10   4        0.03        3.67      2.38 o 
  -3  10   4      221.42      216.81      9.17 o 
  -2  10   4      425.60      434.97     10.93 o 
  -1  10   4       74.00       69.70      3.84 o 
   0  10   4       80.80       77.84      3.79 o 
   1  10   4      165.26      141.87      7.25 o 
   2  10   4      205.75      177.42      7.69 o 
   3  10   4      416.84      384.59      9.02 o 
   4  10   4      265.72      248.43      9.01 o 
   5  10   4       26.38       21.76      3.58 o 
   6  10   4       39.62       38.13      4.19 o 
   7  10   4        0.01        1.29      2.96 o 
   8  10   4        0.36       -0.41      3.00 o 
   9  10   4        3.42        9.66      3.69 o 
 -10  11   4        3.90        3.79      3.97 o 
  -9  11   4       31.65       36.94     11.77 o 
  -8  11   4       11.36        7.85      4.34 o 
  -7  11   4       48.47       56.30      5.90 o 
  -6  11   4        5.56        4.34      2.66 o 
  -5  11   4       46.29       52.91      4.25 o 
  -4  11   4       94.40       99.45      5.33 o 
  -3  11   4      140.98      140.29      7.57 o 
  -2  11   4       55.34       52.49      3.85 o 
  -1  11   4       20.47       19.01      3.92 o 
   0  11   4        5.51        6.46      2.75 o 
   1  11   4        9.56        8.05      3.15 o 
   2  11   4       36.54       37.06      3.42 o 
   3  11   4       15.93       19.90      3.44 o 
   4  11   4      141.28      144.65      7.10 o 
   5  11   4       52.69       58.45      4.97 o 
   6  11   4        0.01       -2.02      3.82 o 
   7  11   4        9.68       13.43      3.55 o 
   8  11   4       21.21       22.26      3.77 o 
  -9  12   4       27.25       29.60      5.42 o 
  -8  12   4       43.38       55.51      6.36 o 
  -7  12   4        0.17       -0.62      3.81 o 
  -6  12   4       43.82       45.23      4.17 o 
  -5  12   4        1.01        5.02      2.67 o 
  -4  12   4       35.71       36.26      3.90 o 
  -3  12   4       33.67       36.49      3.55 o 
  -2  12   4        4.06        8.16      2.71 o 
  -1  12   4        3.79        9.65      3.29 o 
   0  12   4       24.72       19.53      3.83 o 
   1  12   4       52.61       62.89      5.20 o 
   2  12   4       22.04       22.91      3.17 o 
   3  12   4       10.71       12.71      3.61 o 
   4  12   4      973.43      976.12     22.03 o 
   5  12   4        9.67        7.46      3.48 o 
   6  12   4        1.97        1.66      3.31 o 
   7  12   4        0.20        4.86      3.28 o 
   8  12   4        0.04        5.25      3.35 o 
  -9  13   4        0.07        0.51      4.40 o 
  -8  13   4        4.96       11.04      4.38 o 
  -7  13   4        4.40        5.50      4.14 o 
  -6  13   4        2.63        6.31      4.00 o 
  -5  13   4        6.60        4.00      2.95 o 
  -4  13   4       64.29       73.97      7.37 o 
  -3  13   4       73.13       68.93      7.33 o 
  -2  13   4        2.93        7.78      2.84 o 
  -1  13   4      113.67      115.30      5.57 o 
   0  13   4        6.02        6.15      4.24 o 
   1  13   4        5.61       13.30      5.69 o 
   2  13   4       88.79       89.47      5.21 o 
   3  13   4      170.71      160.61      9.38 o 
   4  13   4       21.65       22.28      4.22 o 
   5  13   4      130.64      114.16      7.02 o 
   6  13   4        9.54       11.41      3.87 o 
   7  13   4        3.37        4.51      3.68 o 
  -8  14   4        0.13       -0.06      4.14 o 
  -7  14   4        2.81        3.89      4.07 o 
  -6  14   4        9.62       10.82      4.79 o 
  -5  14   4       56.33       61.20      7.99 o 
  -4  14   4       29.65       32.11      3.93 o 
  -3  14   4       83.27       73.48      5.21 o 
  -2  14   4      149.26      134.89      6.35 o 
  -1  14   4       14.12       11.35      3.95 o 
   0  14   4       68.94       68.44      6.01 o 
   1  14   4       60.35       53.35      5.21 o 
   2  14   4       43.03       43.26      4.09 o 
   3  14   4      100.67      114.56      8.30 o 
   4  14   4        2.06       -0.68      3.92 o 
   5  14   4       28.79       24.55      7.28 o 
   6  14   4       59.42       59.79      5.63 o 
   7  14   4        3.94        4.52      4.86 o 
  -7  15   4       16.48       20.94      5.12 o 
  -6  15   4        3.09        0.86      8.19 o 
  -5  15   4       18.77       23.74      4.24 o 
  -4  15   4       29.85       33.27      4.31 o 
  -3  15   4        0.25        1.12      3.10 o 
  -2  15   4       26.57       13.49      3.44 o 
  -1  15   4        3.00        1.37      3.58 o 
   0  15   4       13.59       13.16      5.94 o 
   1  15   4       25.70       18.25      3.71 o 
   2  15   4        2.12        7.82      4.13 o 
   3  15   4        0.53        4.23      4.29 o 
   4  15   4        5.71       11.47      4.60 o 
   5  15   4       32.03       23.55      5.44 o 
   6  15   4        4.02        8.76      4.77 o 
  -6  16   4        2.67        6.05      4.70 o 
  -5  16   4       28.23       38.03      5.67 o 
  -4  16   4       30.77       47.39      7.54 o 
  -3  16   4        1.40       -0.49      3.06 o 
  -2  16   4        7.31        4.77      4.17 o 
  -1  16   4        8.76       14.96      4.41 o 
   0  16   4       30.60       27.29      4.87 o 
   1  16   4        0.43       -3.54      2.97 o 
   2  16   4        0.21       -1.82      3.87 o 
   3  16   4        6.70       15.61      5.27 o 
   4  16   4       69.91       59.98      6.85 o 
   5  16   4       31.66       20.18     14.78 o 
  -5  17   4       47.04       39.12      5.99 o 
  -4  17   4        1.61        3.00      3.59 o 
  -3  17   4       25.85       14.30      5.04 o 
  -2  17   4        0.53        3.37      4.10 o 
  -1  17   4       34.95       28.71      5.35 o 
   0  17   4       38.47       34.13      8.83 o 
   1  17   4        0.48        3.17      3.67 o 
   2  17   4       20.02       23.88      5.59 o 
   3  17   4        6.22        8.70      4.84 o 
   4  17   4        6.21       10.01      4.63 o 
  -4  18   4        0.10       -1.69      4.23 o 
  -3  18   4       26.64       16.08      5.11 o 
  -2  18   4       12.96       16.70      7.48 o 
  -1  18   4        0.25        0.62      5.54 o 
   0  18   4        5.19        5.86      3.86 o 
   1  18   4        9.75       18.27      6.78 o 
   2  18   4        8.29       11.30      4.99 o 
   3  18   4        4.92       10.00      5.04 o 
  -1  19   4        8.24       16.39      5.68 o 
   0  19   4        5.51        0.63      3.71 o 
 -11   1   5        2.54        5.80      5.54 o 
 -10   1   5       10.04       21.17      4.15 o 
  -9   1   5       80.92       77.91      3.38 o 
  -8   1   5        4.12        4.42      1.91 o 
  -7   1   5        0.83       -1.28      2.25 o 
  -6   1   5       10.11        9.90      2.46 o 
  -5   1   5      167.95      150.06      5.34 o 
  -4   1   5       12.23       10.90      2.17 o 
  -3   1   5       17.73       18.65      2.38 o 
  -2   1   5      611.85      618.63      8.76 o 
  -1   1   5     1051.53     1077.33     16.84 o 
   0   1   5      481.08      528.30      9.89 o 
   1   1   5      944.03      949.58     15.71 o 
   2   1   5       82.16       69.83      3.26 o 
   3   1   5      180.88      168.21      4.11 o 
   4   1   5       67.02       59.88      2.81 o 
   5   1   5      154.19      141.35      9.16 o 
   6   1   5      138.09      135.93      6.50 o 
   7   1   5       95.75       97.21      8.09 o 
   8   1   5        3.19        0.34      4.32 o 
   9   1   5        1.97        3.86      6.59 o 
  10   1   5        4.55        9.63      4.77 o 
 -11   2   5        5.90        2.27      6.26 o 
 -10   2   5       84.38       88.39      6.15 o 
  -9   2   5       21.86       26.55      3.47 o 
  -8   2   5       57.66       44.17      3.07 o 
  -7   2   5       93.12       93.32      3.96 o 
  -6   2   5       89.78       73.10      3.97 o 
  -5   2   5       53.76       55.08      3.82 o 
  -4   2   5      396.21      373.20      8.74 o 
  -3   2   5      159.33      154.26      5.12 o 
  -2   2   5     3296.86     3527.02     61.61 o 
  -1   2   5      513.68      629.19     11.21 o 
   0   2   5      132.98      114.55      4.62 o 
   1   2   5       11.89        8.80      2.04 o 
   2   2   5       60.81       54.29      4.21 o 
   3   2   5      233.42      219.73      7.82 o 
   4   2   5      133.98      137.02      4.22 o 
   5   2   5      514.35      480.78     16.81 o 
   6   2   5        0.05       -2.37      4.62 o 
   7   2   5       19.26       20.31      5.20 o 
   8   2   5       23.38       22.00      5.35 o 
   9   2   5        9.13        2.57      4.23 o 
  10   2   5        0.04        2.66      4.53 o 
 -11   3   5       31.51       24.42      4.96 o 
 -10   3   5       16.87       11.75      4.69 o 
  -9   3   5        7.95        9.18      3.22 o 
  -8   3   5        3.37        1.17      1.98 o 
  -7   3   5       67.63       63.79      3.37 o 
  -6   3   5        1.14       -0.68      1.73 o 
  -5   3   5      289.18      271.26      7.44 o 
  -4   3   5        5.06        4.53      2.23 o 
  -3   3   5       17.91       25.17      2.42 o 
  -2   3   5       12.11        9.39      1.62 o 
  -1   3   5      458.66      443.45      8.69 o 
   0   3   5      467.53      489.37      9.28 o 
   1   3   5      540.93      547.89     12.28 o 
   2   3   5      245.21      227.16      7.00 o 
   3   3   5      370.48      336.96      7.69 o 
   4   3   5       10.67       12.33      2.18 o 
   5   3   5     1552.67     1499.64     23.71 o 
   6   3   5       46.98       45.77      5.49 o 
   7   3   5       32.18       33.85      3.39 o 
   8   3   5       27.52       27.81      5.48 o 
   9   3   5        6.48       -0.53      4.11 o 
  10   3   5        0.17        5.47      4.91 o 
 -11   4   5       18.02       19.38      4.21 o 
 -10   4   5        9.09        5.66      3.40 o 
  -9   4   5        0.00        0.58      3.06 o 
  -8   4   5        0.05        3.36      1.84 o 
  -7   4   5       18.01       18.10      2.32 o 
  -6   4   5        3.22        2.79      2.47 o 
  -5   4   5       44.72       47.33      2.87 o 
  -4   4   5       76.18       75.35      3.78 o 
  -3   4   5       91.14       93.30      4.06 o 
  -2   4   5       10.39        9.26      2.15 o 
  -1   4   5       42.87       35.83      2.62 o 
   0   4   5       71.62       73.35      3.05 o 
   1   4   5       87.50       86.60      4.18 o 
   2   4   5      127.13      119.78      6.42 o 
   3   4   5      300.91      300.58      7.31 o 
   4   4   5       11.16        9.47      2.13 o 
   5   4   5      249.11      250.31      9.65 o 
   6   4   5      459.57      412.96     11.33 o 
   7   4   5        0.18        0.26      2.49 o 
   8   4   5        9.07        5.56      4.37 o 
   9   4   5       12.18       20.33      9.95 o 
 -11   5   5        2.09        0.13      3.47 o 
 -10   5   5        9.46        8.61      4.04 o 
  -9   5   5        2.45        0.60      3.33 o 
  -8   5   5       48.92       43.49      3.52 o 
  -7   5   5        6.30        8.78      2.04 o 
  -6   5   5       19.38       23.48      2.41 o 
  -5   5   5        0.88        0.43      1.84 o 
  -4   5   5        1.14        3.29      1.77 o 
  -3   5   5        9.22       10.36      2.59 o 
  -2   5   5      198.37      204.16      6.61 o 
  -1   5   5       33.06       26.82      2.11 o 
   0   5   5       33.66       37.08      2.33 o 
   1   5   5      240.45      238.14      7.29 o 
   2   5   5      371.66      350.56     17.75 o 
   3   5   5      298.04      282.99      8.18 o 
   4   5   5       59.86       61.18      3.49 o 
   5   5   5       44.27       44.41      4.09 o 
   6   5   5      154.53      148.49      6.71 o 
   7   5   5        0.69        2.08      2.88 o 
   8   5   5       33.25       28.36      4.14 o 
   9   5   5        0.35        8.16      7.77 o 
 -11   6   5        3.90        2.60      3.72 o 
 -10   6   5        2.02       -2.45      3.53 o 
  -9   6   5       18.16       10.39      3.47 o 
  -8   6   5        7.66       10.67      2.58 o 
  -7   6   5       42.08       48.48      3.97 o 
  -6   6   5       14.04       11.03      2.10 o 
  -5   6   5       19.73       18.90      2.63 o 
  -4   6   5       51.59       47.80      3.11 o 
  -3   6   5        0.19        1.78      1.62 o 
  -2   6   5      307.31      306.16      7.37 o 
  -1   6   5       41.01       28.93      2.47 o 
   0   6   5      208.44      204.48      5.38 o 
   1   6   5      796.28      797.69     16.62 o 
   2   6   5        7.45        6.32      2.32 o 
   3   6   5        6.95       12.68      3.63 o 
   4   6   5      178.56      160.53      6.92 o 
   5   6   5        4.63        4.92      4.70 o 
   6   6   5       42.78       32.88      3.77 o 
   7   6   5        3.64        7.78      4.21 o 
   8   6   5        1.28        5.13      3.12 o 
   9   6   5       19.29       25.40      5.60 o 
 -10   7   5       12.07        7.85      4.37 o 
  -9   7   5        0.03       -1.06      3.25 o 
  -8   7   5       23.65       23.18      3.95 o 
  -7   7   5        6.86       11.72      2.61 o 
  -6   7   5        7.71        3.35      2.19 o 
  -5   7   5      109.31       98.72      4.13 o 
  -4   7   5        2.57       -1.31      1.80 o 
  -3   7   5       56.75       54.04      4.99 o 
  -2   7   5       62.38       54.73      3.07 o 
  -1   7   5      111.36      103.37      3.92 o 
   0   7   5      176.81      171.80      4.39 o 
   1   7   5      626.14      611.85     11.75 o 
   2   7   5      666.23      618.57     11.80 o 
   3   7   5      167.64      167.62      4.77 o 
   4   7   5       18.77       11.43      2.99 o 
   5   7   5      493.65      448.23     28.49 o 
   6   7   5       80.64       82.04      5.26 o 
   7   7   5       20.28       21.46      3.49 o 
   8   7   5       37.50       42.62      4.42 o 
   9   7   5        0.46        9.22      3.54 o 
 -10   8   5       12.28       15.28      4.01 o 
  -9   8   5        1.14       -4.92      4.19 o 
  -8   8   5        2.97        7.93      3.61 o 
  -7   8   5       21.68       28.27      3.21 o 
  -6   8   5        4.92       12.11      3.98 o 
  -5   8   5       15.26       20.18      2.93 o 
  -4   8   5        0.93        4.38      2.36 o 
  -3   8   5      120.60      109.28      7.73 o 
  -2   8   5       29.21       25.55      2.51 o 
  -1   8   5       82.69       85.76      3.63 o 
   0   8   5       88.70       82.06      3.85 o 
   1   8   5        5.00        7.58      2.42 o 
   2   8   5      230.60      210.24      7.39 o 
   3   8   5      156.16      160.86      4.71 o 
   4   8   5       16.17       15.22      3.15 o 
   5   8   5       82.54       76.91      5.11 o 
   6   8   5       32.50       24.37      3.64 o 
   7   8   5        2.76        6.63      2.97 o 
   8   8   5        2.06        5.10      3.36 o 
   9   8   5       52.21       68.32      7.56 o 
 -10   9   5        2.63        8.13      3.87 o 
  -9   9   5       37.83       35.24      4.79 o 
  -8   9   5       65.12       68.83      6.38 o 
  -7   9   5       19.89       27.10      3.75 o 
  -6   9   5       22.19       30.82      3.58 o 
  -5   9   5       85.76       84.25      4.94 o 
  -4   9   5       18.12       26.34      3.23 o 
  -3   9   5        2.47        2.74      2.26 o 
  -2   9   5       25.62       20.32      2.66 o 
  -1   9   5       26.01       25.25      2.41 o 
   0   9   5        0.72       -0.40      2.11 o 
   1   9   5      562.20      561.29     11.38 o 
   2   9   5      416.95      438.93      9.57 o 
   3   9   5       19.14       15.48      2.53 o 
   4   9   5        4.28        7.04      2.93 o 
   5   9   5        6.37        9.39      3.00 o 
   6   9   5        7.95        4.50      3.17 o 
   7   9   5       20.53       23.64      4.04 o 
   8   9   5       17.12       18.48      3.96 o 
  -9  10   5       27.45       16.32      5.42 o 
  -8  10   5        0.34        2.61      3.90 o 
  -7  10   5       49.61       47.93      4.37 o 
  -6  10   5       35.09       30.68      6.60 o 
  -5  10   5        2.39        3.27      4.96 o 
  -4  10   5        1.85        3.16      2.61 o 
  -3  10   5        4.56        2.13      3.05 o 
  -2  10   5       23.80       23.54      3.00 o 
  -1  10   5       41.35       42.59      4.72 o 
   0  10   5      206.52      200.02     12.98 o 
   1  10   5      698.44      685.08     15.68 o 
   2  10   5      592.56      561.98     13.65 o 
   3  10   5        9.52        7.94      3.20 o 
   4  10   5        8.72        5.16      2.93 o 
   5  10   5        1.09        1.69      2.95 o 
   6  10   5       33.07       39.73      4.47 o 
   7  10   5        5.53       11.87      4.42 o 
   8  10   5        0.26        2.66      3.14 o 
  -9  11   5        0.71        1.02      5.14 o 
  -8  11   5       32.07       31.81     13.50 o 
  -7  11   5        3.66        1.72      3.81 o 
  -6  11   5        2.31        0.85      3.06 o 
  -5  11   5      110.34       98.40      5.74 o 
  -4  11   5        1.38        5.01      2.91 o 
  -3  11   5       78.85       76.42      4.91 o 
  -2  11   5       82.74       83.61      5.27 o 
  -1  11   5       71.63       63.32      5.55 o 
   0  11   5       60.65       55.43      7.04 o 
   1  11   5      350.92      314.43     11.70 o 
   2  11   5      310.94      304.67      9.47 o 
   3  11   5       28.14       26.27      3.83 o 
   4  11   5       53.94       59.36      5.02 o 
   5  11   5        4.26        3.41      3.16 o 
   6  11   5        4.72        8.64      3.56 o 
   7  11   5        9.50       11.70      3.76 o 
  -9  12   5        2.49       -1.21      4.14 o 
  -8  12   5        4.73       11.79      4.62 o 
  -7  12   5       19.92       26.00      5.02 o 
  -6  12   5      170.60      184.80      8.00 o 
  -5  12   5        4.18       14.20      3.53 o 
  -4  12   5        7.11        5.51      3.24 o 
  -3  12   5       20.82       29.02      3.76 o 
  -2  12   5        5.39        0.38      3.48 o 
  -1  12   5       94.76       99.86      6.96 o 
   0  12   5      144.66      133.33     15.37 o 
   1  12   5        1.01        4.11      3.44 o 
   2  12   5       35.34       36.50      3.83 o 
   3  12   5        9.89       10.55      5.80 o 
   4  12   5        1.63        4.40      3.39 o 
   5  12   5       27.53       33.45      4.49 o 
   6  12   5        0.03        0.98      3.56 o 
   7  12   5        1.93        1.59      3.48 o 
  -8  13   5        6.42        8.57      4.57 o 
  -7  13   5        5.87        1.62      4.12 o 
  -6  13   5        0.45        2.95      3.84 o 
  -5  13   5       56.96       50.55      4.94 o 
  -4  13   5        6.77        7.20      3.40 o 
  -3  13   5       25.69       29.30      4.01 o 
  -2  13   5       16.39        8.03      4.26 o 
  -1  13   5       27.17       24.40      6.39 o 
   0  13   5        3.25        2.96      3.59 o 
   1  13   5        9.55       12.80      4.04 o 
   2  13   5       26.81       23.55      3.59 o 
   3  13   5      133.14      135.08      8.94 o 
   4  13   5        6.72        6.67      3.57 o 
   5  13   5       24.07       24.19      4.44 o 
   6  13   5        3.31        2.89      3.92 o 
  -7  14   5        4.12        9.98      4.40 o 
  -6  14   5        1.54        0.50      7.03 o 
  -5  14   5        0.08        2.54      3.43 o 
  -4  14   5        0.81        2.08      3.17 o 
  -3  14   5       20.26       19.40      6.45 o 
  -2  14   5       15.47       16.15      4.36 o 
  -1  14   5       10.07       13.10      4.18 o 
   0  14   5       17.82       11.52      4.29 o 
   1  14   5       93.38       98.18      9.12 o 
   2  14   5      237.93      215.62     11.35 o 
   3  14   5        1.49        5.98      4.61 o 
   4  14   5        0.29        0.24      4.03 o 
   5  14   5        2.12        0.48      3.81 o 
   6  14   5        9.68        6.76      4.25 o 
  -6  15   5       11.80       11.46      5.03 o 
  -5  15   5       71.34       70.16      8.26 o 
  -4  15   5        1.28       -1.15      3.17 o 
  -3  15   5       58.10       40.92      5.91 o 
  -2  15   5        8.39        7.94      4.48 o 
  -1  15   5       18.57       19.41      4.72 o 
   0  15   5       25.90       27.06      4.89 o 
   1  15   5        2.05        1.38      3.94 o 
   2  15   5       65.91       56.23      6.92 o 
   3  15   5       29.58       29.09      5.69 o 
   4  15   5       26.46       27.34      5.99 o 
   5  15   5        2.19        2.79      4.42 o 
  -6  16   5       35.66       44.55      6.49 o 
  -5  16   5        0.39        4.27      3.87 o 
  -4  16   5        0.63       -2.25      4.07 o 
  -3  16   5        6.54        7.34     10.33 o 
  -2  16   5        5.52        3.49      4.37 o 
  -1  16   5       19.33       24.40      5.13 o 
   0  16   5       47.61       60.29      6.47 o 
   1  16   5       14.92       20.60      4.00 o 
   2  16   5       25.93       32.97     10.14 o 
   3  16   5        0.92       -1.38      6.20 o 
   4  16   5        4.09        4.61      5.30 o 
  -4  17   5        1.00       -0.09      4.66 o 
  -3  17   5        0.02       -0.67      4.17 o 
  -2  17   5        1.11        3.01      4.40 o 
  -1  17   5       25.72       28.59      5.28 o 
   0  17   5        2.00       -0.05      4.78 o 
   1  17   5        0.10        6.34      4.90 o 
   2  17   5        7.66       13.31      5.21 o 
   3  17   5       41.68       34.94      6.42 o 
  -2  18   5        0.43       -0.38      4.47 o 
  -1  18   5        2.17        8.50      4.73 o 
   0  18   5        3.01       -4.62      4.19 o 
 -11   0   6       21.33        4.74      8.65 o 
 -10   0   6        7.06        9.98      4.42 o 
  -9   0   6       19.88       10.68      2.86 o 
  -8   0   6       13.18       12.98      3.74 o 
  -7   0   6      100.51       91.63      6.73 o 
  -6   0   6        0.01        9.11      3.73 o 
  -5   0   6      420.89      427.82     14.62 o 
  -4   0   6     1216.92     1255.33     30.42 o 
  -3   0   6      440.02      444.58     14.27 o 
  -2   0   6      694.72      758.61     17.42 o 
  -1   0   6      259.37      271.45      8.97 o 
   0   0   6        9.72       10.11      2.23 o 
   1   0   6      183.93      181.63      7.78 o 
   2   0   6       47.13       40.42      4.03 o 
   3   0   6      111.80       96.31      6.24 o 
   4   0   6      778.80      672.95     28.35 o 
   5   0   6       13.83       21.37      5.33 o 
   6   0   6       55.66       54.68      9.55 o 
   7   0   6        9.44        4.50      6.78 o 
   8   0   6       17.03       23.98      8.55 o 
   9   0   6       51.53       46.27     10.49 o 
 -11   1   6        0.13       -0.69      5.62 o 
 -10   1   6       11.07       12.47      2.17 o 
  -9   1   6        0.00        5.54      1.85 o 
  -8   1   6        6.35        3.91      2.23 o 
  -7   1   6        0.20        3.74      3.69 o 
  -6   1   6      306.28      313.37      8.67 o 
  -5   1   6      109.87      106.50      4.95 o 
  -4   1   6       13.09       18.85      2.80 o 
  -3   1   6        8.65        7.16      2.31 o 
  -2   1   6       44.17       37.48      1.99 o 
  -1   1   6       25.48       23.09      2.02 o 
   0   1   6      116.26      106.71      3.90 o 
   1   1   6      150.24      137.58      4.75 o 
   2   1   6       95.05       85.41      3.87 o 
   3   1   6      249.25      235.76      5.82 o 
   4   1   6       41.61       31.06      4.69 o 
   5   1   6      168.59      173.18      7.37 o 
   6   1   6        3.87        2.10      2.99 o 
   7   1   6       15.43       18.28      5.39 o 
   8   1   6        0.19        3.97      5.12 o 
   9   1   6        0.02        1.37      5.95 o 
 -11   2   6        0.09        0.45      3.62 o 
 -10   2   6        2.92        6.27      2.70 o 
  -9   2   6        7.01       11.10      2.35 o 
  -8   2   6        4.85        5.32      2.15 o 
  -7   2   6       21.63       18.18      3.41 o 
  -6   2   6        1.71        5.58      2.38 o 
  -5   2   6       67.10       54.83      4.85 o 
  -4   2   6       70.44       62.21      3.84 o 
  -3   2   6       89.97       87.57      4.23 o 
  -2   2   6       10.76       11.02      1.57 o 
  -1   2   6      290.81      302.63      6.20 o 
   0   2   6       14.87       15.46      1.92 o 
   1   2   6        0.63       -0.30      1.86 o 
   2   2   6        9.85       10.70      2.01 o 
   3   2   6      612.95      569.18     10.35 o 
   4   2   6        2.12        1.67      2.16 o 
   5   2   6       34.88       30.87      3.14 o 
   6   2   6       76.60       78.70      5.57 o 
   7   2   6        2.55       -0.92      4.45 o 
   8   2   6        1.34        5.12      5.07 o 
   9   2   6        3.68        1.21      5.44 o 
 -11   3   6        0.17        5.40      4.11 o 
 -10   3   6        0.15        0.80      3.16 o 
  -9   3   6        1.01        1.83      2.24 o 
  -8   3   6        0.28        1.35      1.97 o 
  -7   3   6        7.98        6.82      2.18 o 
  -6   3   6       45.95       48.32      4.16 o 
  -5   3   6      100.24       93.48      4.60 o 
  -4   3   6        0.99        1.80      2.22 o 
  -3   3   6       37.29       30.55      2.85 o 
  -2   3   6       29.76       32.36      2.39 o 
  -1   3   6       67.48       60.31      3.14 o 
   0   3   6        0.43        0.52      1.97 o 
   1   3   6        0.85        2.71      2.31 o 
   2   3   6        3.62        5.43      2.45 o 
   3   3   6       55.79       58.10      4.10 o 
   4   3   6      170.89      165.63      5.12 o 
   5   3   6       64.11       59.36      3.89 o 
   6   3   6        0.50        1.82      3.05 o 
   7   3   6        0.66       -0.11      5.33 o 
   8   3   6        5.87        2.83      4.93 o 
   9   3   6        0.65        1.41      5.35 o 
 -10   4   6        6.34        7.19      3.48 o 
  -9   4   6        5.06        3.57      2.68 o 
  -8   4   6       24.93       27.89      2.85 o 
  -7   4   6       52.40       44.59      4.67 o 
  -6   4   6       11.00       10.28      2.20 o 
  -5   4   6      260.94      254.02      8.75 o 
  -4   4   6      560.32      528.84     18.66 o 
  -3   4   6       90.95       82.77      5.96 o 
  -2   4   6        1.83        6.03      1.73 o 
  -1   4   6      549.11      545.02     10.71 o 
   0   4   6      326.79      309.84      8.88 o 
   1   4   6      314.00      305.29      8.96 o 
   2   4   6      486.02      468.16     12.00 o 
   3   4   6      137.42      134.82      5.16 o 
   4   4   6      110.07      106.70      4.58 o 
   5   4   6       25.60       23.24      3.22 o 
   6   4   6       21.59       25.96      3.84 o 
   7   4   6        1.26        3.31      4.57 o 
   8   4   6       13.34        5.90      6.44 o 
   9   4   6       16.34       15.32      6.08 o 
 -10   5   6       17.79       10.38      3.80 o 
  -9   5   6        7.84       12.06      3.69 o 
  -8   5   6        0.20        3.44      2.12 o 
  -7   5   6        0.43        4.70      2.22 o 
  -6   5   6      218.30      223.33      6.47 o 
  -5   5   6        4.94       10.94      2.08 o 
  -4   5   6       45.68       43.12      4.69 o 
  -3   5   6       65.16       68.58      5.67 o 
  -2   5   6      590.93      574.43     13.59 o 
  -1   5   6      243.33      238.56      6.36 o 
   0   5   6        5.86        5.05      3.31 o 
   1   5   6      306.76      286.10      8.75 o 
   2   5   6      442.77      437.27     11.52 o 
   3   5   6      529.03      505.54     13.42 o 
   4   5   6        8.20        3.97      2.17 o 
   5   5   6       94.86      102.98      5.61 o 
   6   5   6       46.13       41.09      3.99 o 
   7   5   6       36.21       40.88      4.62 o 
   8   5   6        1.19        1.34      4.88 o 
 -10   6   6        0.70        4.72      3.60 o 
  -9   6   6        9.12       10.66      3.54 o 
  -8   6   6        7.35        3.43      2.58 o 
  -7   6   6       62.55       62.22      3.70 o 
  -6   6   6        8.13       15.57      2.90 o 
  -5   6   6       31.48       32.30      2.80 o 
  -4   6   6       50.67       47.13      3.51 o 
  -3   6   6      287.86      269.62      7.44 o 
  -2   6   6       57.95       60.81      4.22 o 
  -1   6   6      606.82      615.27     11.84 o 
   0   6   6      210.36      209.41      9.40 o 
   1   6   6       20.97       18.28      3.01 o 
   2   6   6      110.60       93.38      9.05 o 
   3   6   6     1313.98     1194.82     38.92 o 
   4   6   6       81.16       70.08      4.77 o 
   5   6   6       83.61       81.23      5.87 o 
   6   6   6       67.68       61.96      4.75 o 
   7   6   6       31.86       27.10      3.92 o 
   8   6   6        2.36        0.97      5.19 o 
 -10   7   6        1.49       -1.15      5.77 o 
  -9   7   6        5.93        5.19      3.58 o 
  -8   7   6        0.57       -0.84      2.66 o 
  -7   7   6        7.25       11.96      2.89 o 
  -6   7   6       21.78       26.40      2.79 o 
  -5   7   6        6.81       -1.17      2.26 o 
  -4   7   6        1.30        0.33      2.29 o 
  -3   7   6       35.25       35.33      3.25 o 
  -2   7   6       13.76       19.89      3.47 o 
  -1   7   6      888.59      903.41     16.28 o 
   0   7   6      171.64      173.66     10.19 o 
   1   7   6       11.23        7.31      2.78 o 
   2   7   6       33.67       34.81      4.85 o 
   3   7   6      271.51      267.63      7.65 o 
   4   7   6       40.96       40.47      4.02 o 
   5   7   6        0.01       -1.45      2.62 o 
   6   7   6       41.22       33.33      4.04 o 
   7   7   6        1.72        6.81      4.13 o 
   8   7   6       17.39       26.79      8.48 o 
  -9   8   6       10.39       12.35      3.86 o 
  -8   8   6       74.06       86.41      5.29 o 
  -7   8   6        5.56        1.19      2.66 o 
  -6   8   6        4.89        0.35      2.76 o 
  -5   8   6        1.79        4.14      2.53 o 
  -4   8   6      135.11      118.70      8.15 o 
  -3   8   6        0.96        2.95      3.33 o 
  -2   8   6       67.41       67.47      3.91 o 
  -1   8   6      655.74      612.13     14.72 o 
   0   8   6      230.90      237.04      7.02 o 
   1   8   6      293.76      287.13      7.78 o 
   2   8   6      291.47      274.56      7.62 o 
   3   8   6        6.89       12.72      2.29 o 
   4   8   6        0.79       -0.06      2.63 o 
   5   8   6        9.09       11.35      3.11 o 
   6   8   6       47.37       50.69      5.85 o 
   7   8   6        9.64       16.54      3.97 o 
   8   8   6        0.34        9.28      3.69 o 
  -9   9   6        6.70       17.39      4.33 o 
  -8   9   6        6.84       16.61      4.77 o 
  -7   9   6       24.52       16.06      3.51 o 
  -6   9   6       61.16       67.18      6.90 o 
  -5   9   6        1.23        9.07      2.94 o 
  -4   9   6        3.89        5.84      4.75 o 
  -3   9   6      231.91      252.82      8.27 o 
  -2   9   6      343.44      339.59     13.36 o 
  -1   9   6       11.55       17.59      3.58 o 
   0   9   6       65.31       60.18      3.81 o 
   1   9   6       30.74       28.18      3.02 o 
   2   9   6      183.62      186.80      6.27 o 
   3   9   6        7.74       15.69      3.26 o 
   4   9   6        2.72        4.78      4.23 o 
   5   9   6       40.46       44.62      4.52 o 
   6   9   6        0.16        6.62      3.59 o 
   7   9   6        2.96        6.05      3.58 o 
  -9  10   6        7.60       26.23      5.45 o 
  -8  10   6       14.39       21.55      4.90 o 
  -7  10   6       46.48       45.28      4.65 o 
  -6  10   6        0.00       -1.31      2.91 o 
  -5  10   6        9.57       13.44      3.28 o 
  -4  10   6        5.78        2.87      2.76 o 
  -3  10   6       92.42       96.60      5.51 o 
  -2  10   6       54.32       52.81      5.71 o 
  -1  10   6       83.41       70.13      6.41 o 
   0  10   6        8.48        3.69      2.65 o 
   1  10   6      152.81      150.56      5.72 o 
   2  10   6      129.04      120.08      6.11 o 
   3  10   6      156.99      144.91      7.29 o 
   4  10   6       45.51       46.10      4.69 o 
   5  10   6       29.85       27.48      5.73 o 
   6  10   6        0.58       -3.01      3.17 o 
   7  10   6       97.26      111.25      7.05 o 
  -8  11   6        7.73        8.98      4.77 o 
  -7  11   6        1.01        4.31      3.24 o 
  -6  11   6        3.67        4.27      3.43 o 
  -5  11   6       30.39       26.53      3.94 o 
  -4  11   6        3.00        6.23      3.25 o 
  -3  11   6        0.81        7.65      3.99 o 
  -2  11   6       40.40       44.25      5.53 o 
  -1  11   6      102.43      100.58      8.95 o 
   0  11   6      139.86      125.66      8.12 o 
   1  11   6       20.28       22.68      4.58 o 
   2  11   6        5.93        2.70      2.86 o 
   3  11   6       17.22       17.64      3.76 o 
   4  11   6        3.66        5.00      3.32 o 
   5  11   6        0.66        3.28      3.46 o 
   6  11   6        2.71        0.70      3.40 o 
  -8  12   6       27.34       26.52      5.82 o 
  -7  12   6        0.08        4.84      4.15 o 
  -6  12   6        0.05        2.63      3.52 o 
  -5  12   6       27.76       22.57      4.01 o 
  -4  12   6       31.14       32.53      4.16 o 
  -3  12   6        4.03        3.36      4.05 o 
  -2  12   6        3.58       -0.19      3.84 o 
  -1  12   6      147.14      143.51      8.85 o 
   0  12   6        3.96        0.97      3.97 o 
   1  12   6       45.49       40.89      5.54 o 
   2  12   6        0.20       -0.98      3.56 o 
   3  12   6       26.60       27.93      4.09 o 
   4  12   6        2.79        8.92      5.21 o 
   5  12   6        5.21        0.05      3.51 o 
   6  12   6       16.32       18.66      4.41 o 
  -7  13   6       39.78       38.17      5.83 o 
  -6  13   6       14.36       17.62      4.16 o 
  -5  13   6        4.55        5.57      3.49 o 
  -4  13   6        0.01        2.63      4.25 o 
  -3  13   6       66.81       72.02      6.83 o 
  -2  13   6       25.20       30.02      5.42 o 
  -1  13   6        1.51        3.94      4.09 o 
   0  13   6       19.19       12.70      4.46 o 
   1  13   6        0.06        3.84      4.69 o 
   2  13   6       40.42       42.17      5.70 o 
   3  13   6        8.25       15.09      4.89 o 
   4  13   6        4.92        4.32      3.53 o 
   5  13   6        8.66       10.83      4.01 o 
  -6  14   6        4.93        4.58      3.73 o 
  -5  14   6       10.17       12.96      5.00 o 
  -4  14   6        0.00       -3.58      4.11 o 
  -3  14   6        9.44       12.33      4.60 o 
  -2  14   6        8.07        9.11      4.76 o 
  -1  14   6        0.03        0.49      4.47 o 
   0  14   6      169.63      170.45     13.19 o 
   1  14   6      113.46      107.51      7.94 o 
   2  14   6       50.06       50.98      6.50 o 
   3  14   6        0.47       -2.93      3.74 o 
   4  14   6        0.69        7.72      4.10 o 
  -5  15   6        0.83        6.20      4.79 o 
  -4  15   6        3.57        1.34      4.38 o 
  -3  15   6        5.51        3.73      4.50 o 
  -2  15   6       54.26       59.26      6.89 o 
  -1  15   6        3.04       10.80      4.53 o 
   0  15   6       12.64       13.85     10.23 o 
   1  15   6       15.43       17.44      8.96 o 
   2  15   6        2.61       -1.26      5.78 o 
   3  15   6        1.88        3.39      7.56 o 
  -4  16   6        1.64        3.89      5.61 o 
  -3  16   6        0.00       -3.26      4.52 o 
  -2  16   6        3.97        3.59      4.54 o 
  -1  16   6       23.61       23.50      5.26 o 
   0  16   6        8.99       17.27      5.40 o 
   1  16   6        2.28        2.54      5.19 o 
   2  16   6        8.00        9.93      5.35 o 
  -1  17   6       33.13       39.94      6.26 o 
 -10   1   7        0.15        4.67      2.29 o 
  -9   1   7        0.99        3.68      2.60 o 
  -8   1   7        0.17        3.42      3.41 o 
  -7   1   7        0.00       -0.30      2.58 o 
  -6   1   7       21.56       13.50      2.89 o 
  -5   1   7      262.77      262.85     17.07 o 
  -4   1   7       86.94       87.84      4.83 o 
  -3   1   7       32.83       27.28      3.98 o 
  -2   1   7        8.81       10.61      2.55 o 
  -1   1   7        0.75        4.88      1.64 o 
   0   1   7       20.91       21.03      2.88 o 
   1   1   7       65.42       60.39      3.53 o 
   2   1   7       86.51       89.46      7.08 o 
   3   1   7      252.38      212.85      7.66 o 
   4   1   7        5.05        4.61      2.44 o 
   5   1   7       25.06       26.93      3.20 o 
   6   1   7       39.02       43.93      6.71 o 
   7   1   7       14.20       23.21     10.47 o 
   8   1   7        9.51       12.34      6.50 o 
 -10   2   7        3.93       12.27      2.38 o 
  -9   2   7        2.13        3.75      2.43 o 
  -8   2   7       16.31       15.00      3.63 o 
  -7   2   7      144.17      146.77      6.33 o 
  -6   2   7       68.94       56.72      4.67 o 
  -5   2   7       10.04       15.54      2.89 o 
  -4   2   7      258.01      256.02      7.99 o 
  -3   2   7       11.10       12.53      3.40 o 
  -2   2   7       14.32       14.64      2.96 o 
  -1   2   7       98.15       90.51      8.69 o 
   0   2   7       43.04       42.72      2.97 o 
   1   2   7       27.12       22.92      2.57 o 
   2   2   7       25.90       26.31      2.77 o 
   3   2   7      534.12      522.69     13.96 o 
   4   2   7       43.06       32.14      4.32 o 
   5   2   7        6.10        8.70      3.34 o 
   6   2   7       40.53       51.94      7.15 o 
   7   2   7        4.57        9.02      5.21 o 
   8   2   7       15.12       19.41      6.38 o 
 -10   3   7        1.16        3.64      2.83 o 
  -9   3   7        0.05        2.73      2.36 o 
  -8   3   7        5.86       10.87      2.66 o 
  -7   3   7       77.66       77.21      4.19 o 
  -6   3   7       13.96       13.09      2.86 o 
  -5   3   7      165.81      153.65      6.28 o 
  -4   3   7       86.25       88.49      4.91 o 
  -3   3   7      204.64      208.47     13.71 o 
  -2   3   7       13.57       16.47      3.18 o 
  -1   3   7      151.26      153.98      4.50 o 
   0   3   7      267.58      260.00      7.08 o 
   1   3   7      146.70      136.66      5.24 o 
   2   3   7      201.38      192.96      6.37 o 
   3   3   7       85.20       84.02      3.90 o 
   4   3   7      193.17      167.56      6.26 o 
   5   3   7       70.08       55.88      4.84 o 
   6   3   7       74.80       76.43      8.03 o 
   7   3   7       34.70       38.09      6.53 o 
   8   3   7       20.07       28.81      6.77 o 
 -10   4   7        0.61        8.79      4.81 o 
  -9   4   7        0.07        2.43      2.42 o 
  -8   4   7        6.31        6.97      2.43 o 
  -7   4   7        3.26        7.10      2.55 o 
  -6   4   7       19.35       21.57      2.80 o 
  -5   4   7        6.87       15.00      2.97 o 
  -4   4   7      453.37      466.54     13.07 o 
  -3   4   7      209.56      201.81      7.91 o 
  -2   4   7       87.32       91.68      5.29 o 
  -1   4   7        7.94       13.74      2.59 o 
   0   4   7       82.97       71.84      4.43 o 
   1   4   7      134.92      119.20      6.75 o 
   2   4   7        9.86       12.42      2.74 o 
   3   4   7        4.89        2.84      2.13 o 
   4   4   7       42.58       39.46      3.15 o 
   5   4   7        8.40       10.88      3.40 o 
   6   4   7        0.00        4.51      7.69 o 
   7   4   7        3.68        4.28      5.22 o 
  -9   5   7        0.05        0.42      2.45 o 
  -8   5   7        0.00        3.43      2.41 o 
  -7   5   7       37.75       38.82      3.99 o 
  -6   5   7        5.86        8.50      2.52 o 
  -5   5   7        0.19        3.02      2.76 o 
  -4   5   7      269.90      257.22      9.27 o 
  -3   5   7      316.85      315.32     13.14 o 
  -2   5   7      146.75      139.29      6.41 o 
  -1   5   7      123.24      131.21      6.98 o 
   0   5   7       63.58       61.87      6.12 o 
   1   5   7      330.58      326.74     10.02 o 
   2   5   7        0.91        2.64      2.64 o 
   3   5   7       33.96       33.87      3.55 o 
   4   5   7        9.36       13.11      3.28 o 
   5   5   7       20.61       29.27      4.41 o 
   6   5   7        1.33        6.52      3.37 o 
   7   5   7        7.43       10.05      5.16 o 
  -9   6   7        2.06        3.82      3.49 o 
  -8   6   7        0.72        4.27      2.52 o 
  -7   6   7       96.78      103.54      4.93 o 
  -6   6   7       16.29       14.65      2.68 o 
  -5   6   7       91.57      104.56      5.19 o 
  -4   6   7      541.99      532.04     14.61 o 
  -3   6   7       20.53       31.10      5.71 o 
  -2   6   7       15.69       16.16      4.14 o 
  -1   6   7       94.26      101.35      5.62 o 
   0   6   7       62.42       66.07      4.58 o 
   1   6   7       32.84       33.29      3.68 o 
   2   6   7        1.85        5.25      2.69 o 
   3   6   7       36.58       46.49      3.54 o 
   4   6   7        3.31        8.31      3.14 o 
   5   6   7       24.53       27.95      3.70 o 
   6   6   7       57.08       65.97      5.69 o 
   7   6   7        1.50        4.61      3.76 o 
  -9   7   7        0.69        8.56      3.70 o 
  -8   7   7        3.14        6.24      3.02 o 
  -7   7   7       20.41       23.90      2.97 o 
  -6   7   7        2.10        2.45      2.49 o 
  -5   7   7       30.98       30.87      3.46 o 
  -4   7   7       77.03       78.17      5.84 o 
  -3   7   7       91.48       91.90      5.32 o 
  -2   7   7       14.20       13.54      3.64 o 
  -1   7   7       94.33       94.41     10.04 o 
   0   7   7      230.94      240.35     11.93 o 
   1   7   7       80.01       79.85      5.24 o 
   2   7   7       65.60       72.46      5.00 o 
   3   7   7       71.07       77.33      4.33 o 
   4   7   7       13.77        8.52      3.95 o 
   5   7   7       93.59       90.95      5.86 o 
   6   7   7       38.53       44.09      6.29 o 
   7   7   7        3.51        4.94      4.97 o 
  -9   8   7        0.02        6.15      3.82 o 
  -8   8   7       13.70       13.56      3.75 o 
  -7   8   7       25.31       16.72      3.74 o 
  -6   8   7       31.37       43.81      3.92 o 
  -5   8   7        3.45       10.90      3.04 o 
  -4   8   7       89.91       97.91      5.26 o 
  -3   8   7      112.14       92.00      6.09 o 
  -2   8   7       51.54       55.08      4.86 o 
  -1   8   7        3.37        3.24      3.32 o 
   0   8   7      703.65      738.76     14.89 o 
   1   8   7       16.36       19.73      3.13 o 
   2   8   7       18.74       20.49      2.93 o 
   3   8   7       32.75       40.87      7.59 o 
   4   8   7       20.24       22.17      3.84 o 
   5   8   7       20.02       20.02      5.10 o 
   6   8   7        6.71       12.15      3.72 o 
  -8   9   7        1.62        0.14      3.17 o 
  -7   9   7       35.48       39.92      4.72 o 
  -6   9   7        0.18        0.88      3.10 o 
  -5   9   7       24.08       24.90      3.29 o 
  -4   9   7       51.54       52.72      4.34 o 
  -3   9   7      285.93      262.89      9.99 o 
  -2   9   7       42.30       39.28      4.49 o 
  -1   9   7       35.26       28.38      4.04 o 
   0   9   7      129.83      134.57      5.82 o 
   1   9   7      385.49      391.06      9.96 o 
   2   9   7        4.78        6.72      2.71 o 
   3   9   7        4.10        2.93      2.96 o 
   4   9   7        0.62        3.43      3.29 o 
   5   9   7        0.41       -0.81      3.72 o 
   6   9   7       24.23       30.69      4.40 o 
  -8  10   7        3.69       13.48      4.76 o 
  -7  10   7       15.65       23.02      7.56 o 
  -6  10   7        0.76        5.55      3.37 o 
  -5  10   7       41.55       38.96      4.29 o 
  -4  10   7       17.65       13.88      4.71 o 
  -3  10   7       44.88       46.63      4.78 o 
  -2  10   7        9.17        5.87      3.32 o 
  -1  10   7       16.37       20.18      3.95 o 
   0  10   7       13.07       13.92      3.81 o 
   1  10   7        8.87        9.81      2.91 o 
   2  10   7        0.16        3.43      2.69 o 
   3  10   7       12.22       16.19      3.85 o 
   4  10   7        0.04       -0.26      3.64 o 
   5  10   7        1.13        2.88      3.30 o 
   6  10   7       43.85       61.84      5.77 o 
  -7  11   7        0.04        0.67      3.53 o 
  -6  11   7        0.02        2.83      3.63 o 
  -5  11   7        6.08       10.83      4.55 o 
  -4  11   7        0.64        1.56      5.00 o 
  -3  11   7        4.49        3.91      4.66 o 
  -2  11   7      118.35      129.33      9.88 o 
  -1  11   7        0.71       -1.89      3.90 o 
   0  11   7       49.32       58.00     10.47 o 
   1  11   7        5.52       11.18      6.40 o 
   2  11   7        1.65       -0.79      3.73 o 
   3  11   7       53.32       56.62      5.32 o 
   4  11   7       61.20       67.75      5.77 o 
   5  11   7       48.18       64.42      5.62 o 
  -7  12   7        4.02        2.99      4.34 o 
  -6  12   7        8.74       12.72      4.07 o 
  -5  12   7        7.86       12.82      4.89 o 
  -4  12   7       35.31       42.97      6.51 o 
  -3  12   7        0.01        1.01      4.19 o 
  -2  12   7        4.24        8.03      4.46 o 
  -1  12   7       27.22       25.75      5.51 o 
   0  12   7       67.25       69.50      7.13 o 
   1  12   7        0.19        5.58      4.42 o 
   2  12   7       10.36       13.71      3.84 o 
   3  12   7       13.60       14.62      3.93 o 
   4  12   7       23.18       28.87      4.61 o 
  -6  13   7        0.68        2.70      5.16 o 
  -5  13   7        4.66        6.32      8.05 o 
  -4  13   7        0.04       -0.20      4.90 o 
  -3  13   7        7.16       -4.59      4.68 o 
  -2  13   7       16.29       12.75      5.43 o 
  -1  13   7      127.25      148.54      9.80 o 
   0  13   7       38.45       38.75      6.15 o 
   1  13   7        4.69       -4.03      4.47 o 
   2  13   7        1.75        6.04      4.86 o 
   3  13   7        2.68        8.32      3.91 o 
   4  13   7        1.17        8.11      4.06 o 
  -5  14   7        0.64        3.29      5.04 o 
  -4  14   7        2.97        2.03      5.24 o 
  -3  14   7       12.16        4.95      4.86 o 
  -2  14   7        1.81        4.82      4.85 o 
  -1  14   7        0.81        7.54      4.91 o 
   0  14   7        3.21        5.68      5.09 o 
   1  14   7        2.39        9.66      7.68 o 
   2  14   7        0.02        2.21      4.56 o 
   3  14   7        4.55        4.23      4.64 o 
  -3  15   7       20.12       23.96      6.06 o 
  -2  15   7       54.93       46.79      7.08 o 
  -1  15   7        1.92        2.34      4.88 o 
   0  15   7       31.00       25.23      9.48 o 
   1  15   7       10.47        6.13      7.75 o 
  -9   0   8       13.13       15.78      7.20 o 
  -8   0   8       13.53       10.61      6.61 o 
  -7   0   8        4.05        4.20      4.15 o 
  -6   0   8        1.45        7.61      4.31 o 
  -5   0   8       35.57       41.35      5.38 o 
  -4   0   8       39.21       46.62      5.76 o 
  -3   0   8       27.22       28.79      4.93 o 
  -2   0   8       48.49       43.23      7.48 o 
  -1   0   8      205.95      192.02     13.98 o 
   0   0   8       38.03       49.18      7.51 o 
   1   0   8      379.62      362.25     16.79 o 
   2   0   8       83.03       51.76      5.68 o 
   3   0   8       65.92       65.60      6.06 o 
   4   0   8      140.73      146.80     14.57 o 
   5   0   8       24.34       15.61      4.05 o 
   6   0   8       30.13       40.63      9.45 o 
  -9   1   8        0.23        5.39      2.70 o 
  -8   1   8        7.71       15.35      3.38 o 
  -7   1   8        0.50       -2.14      2.77 o 
  -6   1   8      178.07      188.61      7.42 o 
  -5   1   8       39.27       39.85      3.90 o 
  -4   1   8       19.32       26.59      3.31 o 
  -3   1   8        8.30       11.64      3.33 o 
  -2   1   8       32.16       46.32      5.33 o 
  -1   1   8       40.99       40.05      5.13 o 
   0   1   8      136.31      129.04      8.02 o 
   1   1   8        5.25       11.06      2.33 o 
   2   1   8       19.10       23.73      3.31 o 
   3   1   8        4.07        6.37      3.49 o 
   4   1   8       27.99       32.75      3.63 o 
   5   1   8       37.82       52.66      9.87 o 
   6   1   8       13.31        8.71      9.98 o 
  -9   2   8        5.33       11.84      2.86 o 
  -8   2   8        0.05        6.72      2.59 o 
  -7   2   8       11.20       14.15      3.41 o 
  -6   2   8       97.96      102.01      5.70 o 
  -5   2   8       27.28       27.84      3.56 o 
  -4   2   8        1.24        2.77      2.71 o 
  -3   2   8        0.23       -0.16      3.22 o 
  -2   2   8        3.59        5.20      3.01 o 
  -1   2   8       11.02       14.45      3.72 o 
   0   2   8        1.04        2.47      7.74 o 
   1   2   8       23.43       20.33      2.67 o 
   2   2   8        0.61        2.99      2.30 o 
   3   2   8        0.00        2.72      2.41 o 
   4   2   8       12.87       15.30      3.38 o 
   5   2   8       13.85       14.76      3.87 o 
   6   2   8        0.04        3.82      6.70 o 
  -9   3   8        0.24        4.96      2.76 o 
  -8   3   8        0.73        4.01      2.58 o 
  -7   3   8       40.16       41.13      5.29 o 
  -6   3   8      185.12      202.21     10.25 o 
  -5   3   8       12.60       13.73      3.13 o 
  -4   3   8        9.67        8.56      3.33 o 
  -3   3   8       29.85       26.75      3.90 o 
  -2   3   8        2.99        2.58      7.84 o 
  -1   3   8       20.02       22.97      4.32 o 
   0   3   8       96.14       94.31      5.35 o 
   1   3   8       14.96       20.07      2.60 o 
   2   3   8        8.92       17.85      2.72 o 
   3   3   8        6.97       14.84      6.10 o 
   4   3   8       17.43       20.99      3.01 o 
   5   3   8        3.40        1.52      3.50 o 
   6   3   8        0.63       -1.04      6.94 o 
  -9   4   8       14.74       11.53      3.94 o 
  -8   4   8        0.02        6.06      2.77 o 
  -7   4   8        0.70        6.36      2.88 o 
  -6   4   8       44.21       42.87      5.48 o 
  -5   4   8       24.63       24.95      4.05 o 
  -4   4   8       33.51       24.75      3.91 o 
  -3   4   8       86.57       78.08      5.55 o 
  -2   4   8        0.13       -0.89      3.52 o 
  -1   4   8       42.08       46.31     12.62 o 
   0   4   8        0.06        4.17      3.64 o 
   1   4   8       88.54       93.53      4.92 o 
   2   4   8        4.19        4.70      2.98 o 
   3   4   8       43.03       44.74      3.81 o 
   4   4   8       76.13       89.74      6.25 o 
   5   4   8        7.87       11.50      3.86 o 
   6   4   8       28.28       30.29      4.67 o 
  -8   5   8       26.95       43.49      3.83 o 
  -7   5   8       68.65       81.16      4.61 o 
  -6   5   8       31.74       38.67      3.66 o 
  -5   5   8       38.18       36.01      5.44 o 
  -4   5   8       22.20       19.75      6.75 o 
  -3   5   8        0.13       -0.12      3.91 o 
  -2   5   8        4.35        2.57      7.51 o 
  -1   5   8        7.81        8.16      3.70 o 
   0   5   8       21.19       29.16      6.13 o 
   1   5   8       17.41       26.13      3.43 o 
   2   5   8       79.71       80.72      6.24 o 
   3   5   8       10.38       18.26      2.98 o 
   4   5   8       47.85       50.71      5.15 o 
   5   5   8       42.45       45.02      5.19 o 
   6   5   8        7.05       11.29      3.97 o 
  -8   6   8        7.18        5.41      2.78 o 
  -7   6   8        6.40        8.98      3.63 o 
  -6   6   8       89.04       91.62      5.39 o 
  -5   6   8       69.02       74.03      5.00 o 
  -4   6   8       10.86       16.05      5.12 o 
  -3   6   8        9.48        8.05      4.50 o 
  -2   6   8      142.41      143.66     10.68 o 
  -1   6   8       63.50       66.69      6.58 o 
   0   6   8        5.90        9.83      5.28 o 
   1   6   8        1.95        7.07      3.24 o 
   2   6   8        0.77        3.33      3.10 o 
   3   6   8        2.76        2.81      3.42 o 
   4   6   8       44.13       37.62      5.71 o 
   5   6   8       26.41       32.33      4.53 o 
   6   6   8        0.01       -0.21      3.78 o 
  -8   7   8        1.85        7.32      3.22 o 
  -7   7   8        0.05       -0.76      5.85 o 
  -6   7   8       27.29       33.28      4.08 o 
  -5   7   8        5.12        5.01      3.07 o 
  -4   7   8        3.66        0.80      3.73 o 
  -3   7   8       15.05       14.20      4.11 o 
  -2   7   8      253.16      244.00     18.03 o 
  -1   7   8        0.54       -4.71      6.02 o 
   0   7   8        2.65       12.96      4.22 o 
   1   7   8        9.41        8.21      3.30 o 
   2   7   8       18.70       23.36      5.37 o 
   3   7   8        2.00        6.96      3.20 o 
   4   7   8       17.86       17.54      5.13 o 
   5   7   8        1.57       12.05      4.45 o 
  -7   8   8        0.09        3.04      2.94 o 
  -6   8   8       22.02       21.54      3.48 o 
  -5   8   8        8.37        8.20      3.93 o 
  -4   8   8      137.42      130.49      7.72 o 
  -3   8   8       44.44       46.35      5.20 o 
  -2   8   8        4.60        4.76      3.85 o 
  -1   8   8        8.64        7.75      3.69 o 
   0   8   8        0.86       -0.27      3.17 o 
   1   8   8        2.54       -0.13      4.60 o 
   2   8   8       16.83       22.60      3.46 o 
   3   8   8        5.29       11.66      4.37 o 
   4   8   8        3.46        4.29      3.48 o 
   5   8   8        7.84        9.26      4.81 o 
  -7   9   8        8.49       10.47      4.37 o 
  -6   9   8        1.50        0.24      2.89 o 
  -5   9   8        0.15        2.25      3.63 o 
  -4   9   8        5.37        5.12      5.43 o 
  -3   9   8      240.85      253.53     10.34 o 
  -2   9   8        0.01       -1.42      3.44 o 
  -1   9   8        3.10        1.97      3.38 o 
   0   9   8       28.55       35.06      5.21 o 
   1   9   8        3.77        6.89      3.08 o 
   2   9   8       23.60       30.72      3.82 o 
   3   9   8       13.46       24.20      4.08 o 
   4   9   8       22.41       28.96      5.43 o 
  -6  10   8        0.00        1.09      4.53 o 
  -5  10   8        4.39        3.71      4.69 o 
  -4  10   8        3.00        0.12      3.65 o 
  -3  10   8        0.06        1.40      3.77 o 
  -2  10   8       67.26       69.06      6.09 o 
  -1  10   8       13.76       17.08      4.13 o 
   0  10   8       14.41        7.27      4.19 o 
   1  10   8       25.44       28.68      3.64 o 
   2  10   8       26.55       36.97      5.88 o 
   3  10   8       15.49       21.26      4.01 o 
   4  10   8       48.80       54.00      5.57 o 
  -6  11   8        0.00        1.20      5.97 o 
  -5  11   8        2.41        4.00      4.78 o 
  -4  11   8        1.89       12.25      5.01 o 
  -3  11   8       20.78       17.34      5.39 o 
  -2  11   8      150.19      168.45      8.54 o 
  -1  11   8        1.03        1.85      3.76 o 
   0  11   8        6.63        4.23      3.81 o 
   1  11   8        0.87        5.18      3.51 o 
   2  11   8        5.52        3.56      5.31 o 
   3  11   8        3.28        7.51      3.86 o 
  -5  12   8        0.48        0.41      4.98 o 
  -4  12   8        7.34        7.83      4.83 o 
  -3  12   8        0.08       -2.14      5.06 o 
  -2  12   8       57.35       61.65      7.42 o 
  -1  12   8        8.25       12.95      5.17 o 
   0  12   8       12.92        6.48      5.21 o 
   1  12   8        5.94       12.80      5.33 o 
   2  12   8        4.10       13.19      3.93 o 
  -3  13   8      116.56      126.57      9.86 o 
  -2  13   8       17.96       20.43      5.81 o 
  -1  13   8        1.02        2.73      4.92 o 
   0  13   8       17.29       23.55      5.94 o 
   1  13   8       10.52        9.73      6.78 o 
  -7   1   9        1.44        3.40      4.03 o 
  -6   1   9        7.15       10.57      3.83 o 
  -5   1   9        2.31        6.47      3.11 o 
  -4   1   9        0.54        3.96      3.86 o 
  -3   1   9       28.70       27.16      8.55 o 
  -2   1   9       69.69       65.33      6.42 o 
  -1   1   9        9.40       11.40      3.96 o 
   0   1   9        3.64        9.31      3.78 o 
   1   1   9        9.88       14.13      7.91 o 
   2   1   9        1.78        6.08      2.96 o 
   3   1   9        5.61        6.41      2.91 o 
   4   1   9       16.95       23.26      4.73 o 
   5   1   9       18.70       36.07      6.95 o 
  -7   2   9       34.97       45.86      8.27 o 
  -6   2   9       61.95       79.74      5.41 o 
  -5   2   9        3.63        1.93      3.06 o 
  -4   2   9       17.66       31.13      4.14 o 
  -3   2   9       29.07       29.71      8.27 o 
  -2   2   9       92.83       88.55      7.57 o 
  -1   2   9       60.65       51.22      5.80 o 
   0   2   9       33.78       48.35      5.61 o 
   1   2   9       69.54       83.20      7.14 o 
   2   2   9       50.40       46.36      3.95 o 
   3   2   9       30.81       30.64      4.57 o 
   4   2   9       22.53       28.72      4.49 o 
   5   2   9       40.24       50.93      5.64 o 
  -7   3   9        4.67       13.17      3.48 o 
  -6   3   9        2.33        4.00      3.36 o 
  -5   3   9       19.62       32.20      7.44 o 
  -4   3   9        2.60        9.17      4.75 o 
  -3   3   9       18.82       19.45      9.10 o 
  -2   3   9        0.03        5.93      3.69 o 
  -1   3   9        0.05        6.18      4.15 o 
   0   3   9        9.10       17.61      8.83 o 
   1   3   9       28.74       35.54      5.29 o 
   2   3   9        9.91       11.45      4.47 o 
   3   3   9       23.13       20.61      3.44 o 
   4   3   9       23.57       30.93      4.85 o 
   5   3   9       10.30       18.93      4.69 o 
  -7   4   9        2.84        4.11      3.01 o 
  -6   4   9        3.35       -1.27      3.68 o 
  -5   4   9        3.47        5.33      3.53 o 
  -4   4   9        6.13        8.21     12.36 o 
  -3   4   9        0.04        3.14      3.88 o 
  -2   4   9       32.27       40.62      5.36 o 
  -1   4   9        4.42        9.15      3.75 o 
   0   4   9        1.46        8.47      3.94 o 
   1   4   9       33.52       31.34      5.02 o 
   2   4   9       11.09       15.47      6.16 o 
   3   4   9        0.35        4.60      3.06 o 
   4   4   9        7.99        2.67      3.73 o 
  -7   5   9        1.99        4.32      3.38 o 
  -6   5   9       26.95       30.43      4.18 o 
  -5   5   9        0.87       -1.10      7.29 o 
  -4   5   9       12.33       12.77      8.20 o 
  -3   5   9        2.69        4.10      4.51 o 
  -2   5   9       10.03       19.45      4.97 o 
  -1   5   9        0.29        5.57      3.73 o 
   0   5   9        3.92        4.17      3.69 o 
   1   5   9        0.97        5.16      4.14 o 
   2   5   9        1.20        4.37      2.86 o 
   3   5   9        0.01        5.01      3.81 o 
   4   5   9        4.27       11.10      3.98 o 
  -6   6   9        0.00        5.75      3.43 o 
  -5   6   9        0.67       -2.38      4.93 o 
  -4   6   9        7.79        9.38      7.86 o 
  -3   6   9        0.13        4.03      4.77 o 
  -2   6   9       69.92       77.30      7.80 o 
  -1   6   9        6.99        9.59      8.79 o 
   0   6   9       21.23       23.94      4.63 o 
   1   6   9       60.03       71.76      6.98 o 
   2   6   9       31.85       50.11      4.38 o 
   3   6   9       13.47       13.68      5.59 o 
   4   6   9        3.65        0.15      4.10 o 
  -6   7   9        0.04        4.04      3.93 o 
  -5   7   9        8.46       10.75      4.52 o 
  -4   7   9        2.98        5.48      4.22 o 
  -3   7   9        4.17       -0.93      4.09 o 
  -2   7   9        2.83       -0.45      6.78 o 
  -1   7   9        0.00        3.24      4.23 o 
   0   7   9       11.75       18.07      4.88 o 
   1   7   9       17.14       32.89      5.42 o 
   2   7   9        3.87        5.28      3.67 o 
   3   7   9       19.71       31.73      6.88 o 
  -5   8   9       24.64       27.49      5.76 o 
  -4   8   9        2.10        2.92      4.12 o 
  -3   8   9        2.73        2.88      4.16 o 
  -2   8   9        3.26       12.17      6.41 o 
  -1   8   9        1.18       -5.45      3.64 o 
   0   8   9        0.53       -0.89      5.79 o 
   1   8   9       39.62       67.14     10.52 o 
   2   8   9       12.22       16.29      5.26 o 
   3   8   9        2.99        3.31      4.78 o 
  -5   9   9        8.72        9.39      4.66 o 
  -4   9   9       13.56       12.07      5.01 o 
  -3   9   9       16.35       16.19      4.84 o 
  -2   9   9        1.42       -3.42      4.28 o 
  -1   9   9        0.05       -2.97      5.13 o 
   0   9   9        0.83        1.34      3.74 o 
   1   9   9        7.85        6.25      4.02 o 
   2   9   9        2.35       11.21      6.37 o 
  -4  10   9       78.73       82.74      7.12 o 
  -3  10   9        0.30       -1.40      4.03 o 
  -2  10   9        0.02       -2.71      3.96 o 
  -1  10   9        8.30        9.49      4.38 o 
   0  10   9        1.44        4.88      3.88 o 
   1  10   9        4.00        6.02      4.03 o 
  -1  11   9        0.82        2.14      5.09 o 
  -5   0  10       44.36       56.46     14.61 o 
  -4   0  10        6.65        2.49      6.61 o 
  -3   0  10       23.06       23.08      7.13 o 
  -2   0  10        1.66        2.80      5.81 o 
  -1   0  10        4.33        3.08      5.50 o 
   0   0  10        0.00       -1.42      5.36 o 
   1   0  10        3.83        2.98      5.78 o 
   2   0  10       41.06       52.68      8.96 o 
  -5   1  10        3.06        7.27      4.08 o 
  -4   1  10        4.95       12.11      4.91 o 
  -3   1  10        0.64       10.19      4.57 o 
  -2   1  10        2.92       11.03      5.69 o 
  -1   1  10       21.74       27.32      5.08 o 
   0   1  10       36.48       26.43      5.30 o 
   1   1  10        6.14        8.05      4.54 o 
   2   1  10        9.94       28.99      9.81 o 
  -5   2  10        0.97       -4.02      4.43 o 
  -4   2  10        2.98        7.50     12.27 o 
  -3   2  10        0.66       12.59      4.54 o 
  -2   2  10        0.25        3.62      4.34 o 
  -1   2  10        3.70        6.40      7.15 o 
   0   2  10        0.09        8.84      4.19 o 
   1   2  10        0.10        4.61      4.05 o 
   2   2  10        1.78       -1.06      4.22 o 
  -5   3  10        1.94        4.33      4.97 o 
  -4   3  10        4.68        5.13      4.69 o 
  -3   3  10        0.11        2.06      4.30 o 
  -2   3  10        1.89        8.97      9.47 o 
  -1   3  10        6.51       13.87     13.79 o 
   0   3  10       11.22       22.85      4.74 o 
   1   3  10        5.42        7.62      6.89 o 
   2   3  10        2.54        2.96      8.43 o 
  -5   4  10        4.59        1.66      9.03 o 
  -4   4  10        5.91       10.59      4.88 o 
  -3   4  10        5.65        6.66      4.65 o 
  -2   4  10        3.68        5.90      4.39 o 
  -1   4  10        7.56        8.62      4.47 o 
   0   4  10        0.37        5.65      7.86 o 
   1   4  10        4.02       12.12      4.55 o 
   2   4  10       22.43       31.06      5.82 o 
  -4   5  10       44.04       38.34      6.56 o 
  -3   5  10        0.71       -5.56      4.47 o 
  -2   5  10       11.09       25.91      5.09 o 
  -1   5  10       34.45       42.43      7.82 o 
   0   5  10       44.77       45.63      6.50 o 
   1   5  10        0.59       -0.31      3.82 o 
  -3   6  10        0.08        1.82      4.77 o 
  -2   6  10        1.51        9.43      4.72 o 
  -1   6  10        7.69        9.37      4.80 o 
   0   6  10        2.23       11.57      5.24 o 
  -2   7  10        3.87       -1.56      7.44 o 
  -1   7  10        0.23       15.78      5.11 o 
                                                 
